# Supplementary material for: 10-(3,5-Dinitro­phen­yl)-5,5-difluoro-1,3,7,9-tetra­methyl-5H-dipyrrolo­[1,2-c:2′,1′-f][1,3,2]diaza­borinin-4-ium-5-uide
Source: Acta Crystallogr Sect E Struct Rep Online. 2013 Apr 5;69(Pt 5):o647. doi: 10.1107/S1600536813008027 (PMC3647845; doi:10.1107/S1600536813008027)
Supplement: Supplementary file 1 [file e-69-0o647-sup1.cif]

##############################################################################
#                                                                            #
# This CIF contains the data in a paper accepted for publication in          #
# Acta Crystallographica Section E. It conforms to the requirements of       #
# Notes for Authors for Acta Crystallographica Section E, and has been       #
# peer reviewed under the auspices of the IUCr Commission on Journals.       #
#                                                                            #
# Full details of the Crystallographic Information File format               #
# are given in the paper "The Crystallographic Information File (CIF):       #
# a New Standard Archive File for Crystallography" by S. R. Hall, F. H.      #
# Allen and I. D. Brown [Acta Cryst. (1991), A47, 655-685].                  #
#                                                                            #
# The current version of the core CIF dictionary is obtainable from          #
# ftp://ftp.iucr.org/pub/cif_core.dic.                                       #
#                                                                            #
# Software is freely available for graphical display of the structure(s)     #
# in this CIF. For information consult the CIF software page                 #
# http://www.iucr.org/resources/cif/software.                                #
#                                                                            #
# This file may be used for bona fide research purposes within the           #
# scientific community so long as proper attribution is given to the journal # 
# article from which it was obtained.                                        #
#                                                                            #
##############################################################################
data_I
_audit_creation_method     SHELXL-97
_chemical_name_systematic
;\
10-(3,5-Dinitrophenyl)-5,5-difluoro-1,3,7,9-tetramethyl-5<i>H</i>-\
dipyrrolo[1,2-<i>c</i>:2',1'-<i>f</i>][1,3,2]diazaborinin-4-ium-5-uide
;
_chemical_name_common     ?
_chemical_formula_moiety     'C19 H17 B F2 N4 O4'
_chemical_formula_sum     'C19 H17 B F2 N4 O4'
_chemical_formula_iupac     'C19 H17 B F2 N4 O4'
_chemical_formula_weight     414.18
_chemical_melting_point     ?
_symmetry_cell_setting     monoclinic
_symmetry_space_group_name_H-M     'C 2/c'
_symmetry_space_group_name_Hall     '-C 2yc'
loop_
    _symmetry_equiv_pos_as_xyz
    'x, y, z'
    '-x, y, -z+1/2'
    'x+1/2, y+1/2, z'
    '-x+1/2, y+1/2, -z+1/2'
    '-x, -y, -z'
    'x, -y, z-1/2'
    '-x+1/2, -y+1/2, -z'
    'x+1/2, -y+1/2, z-1/2'
_cell_length_a     29.016(3)
_cell_length_b     9.1763(9)
_cell_length_c     16.8294(16)
_cell_angle_alpha     90.00
_cell_angle_beta     121.086(2)
_cell_angle_gamma     90.00
_cell_volume     3837.4(7)
_cell_formula_units_Z     8
_cell_measurement_reflns_used     2164
_cell_measurement_theta_min     2.37
_cell_measurement_theta_max     24.31
_cell_measurement_temperature     295(2)
_exptl_crystal_description     block
_exptl_crystal_colour     purple
_exptl_crystal_size_max     0.21
_exptl_crystal_size_mid     0.21
_exptl_crystal_size_min     0.16
_exptl_crystal_density_diffrn     1.434
_exptl_crystal_density_meas     ?
_exptl_crystal_density_method     'not measured'
_exptl_crystal_F_000     1712
_exptl_absorpt_coefficient_mu     0.114
_exptl_absorpt_correction_type     multi-scan
_exptl_absorpt_process_details     '(SADABS; Sheldrick, 2003)'
_exptl_absorpt_correction_T_min     0.9734
_exptl_absorpt_correction_T_max     0.9850
_exptl_special_details     ?
_diffrn_ambient_temperature     295(2)
_diffrn_radiation_type     MoK\a
_diffrn_radiation_wavelength     0.71073
_diffrn_radiation_source     'fine-focus sealed tube'
_diffrn_radiation_monochromator     graphite
_diffrn_measurement_device_type     'Bruker APEXII CCD'
_diffrn_measurement_method     '\f and \w scans'
_diffrn_detector_area_resol_mean     ?
_diffrn_reflns_number     11322
_diffrn_reflns_av_R_equivalents     0.0354
_diffrn_reflns_av_sigmaI/netI     0.0416
_diffrn_reflns_theta_min     1.64
_diffrn_reflns_theta_max     26.01
_diffrn_reflns_theta_full     26.01
_diffrn_measured_fraction_theta_max     0.996
_diffrn_measured_fraction_theta_full     0.996
_diffrn_reflns_limit_h_min     -34
_diffrn_reflns_limit_h_max     35
_diffrn_reflns_limit_k_min     -9
_diffrn_reflns_limit_k_max     11
_diffrn_reflns_limit_l_min     -20
_diffrn_reflns_limit_l_max     18
_diffrn_standards_number     0
_diffrn_standards_interval_count     ?
_diffrn_standards_interval_time     ?
_diffrn_standards_decay_%     ?
_refine_special_details
;
 Refinement of F^2^ against ALL reflections.  The weighted R-factor wR and
 goodness of fit S are based on F^2^, conventional R-factors R are based
 on F, with F set to zero for negative F^2^. The threshold expression of
 F^2^ > 2sigma(F^2^) is used only for calculating R-factors(gt) etc. and is
 not relevant to the choice of reflections for refinement.  R-factors based
 on F^2^ are statistically about twice as large as those based on F, and R-
 factors based on ALL data will be even larger.
;
_reflns_number_total     3767
_reflns_number_gt     2276
_reflns_threshold_expression     I>2sigma(I)
_refine_ls_structure_factor_coef     Fsqd
_refine_ls_matrix_type     full
_refine_ls_R_factor_all     0.0849
_refine_ls_R_factor_gt     0.0450
_refine_ls_wR_factor_gt     0.1034
_refine_ls_wR_factor_ref     0.1136
_refine_ls_goodness_of_fit_ref     1.039
_refine_ls_restrained_S_all     1.039
_refine_ls_number_reflns     3767
_refine_ls_number_parameters     275
_refine_ls_number_restraints     0
_refine_ls_hydrogen_treatment     constr
_refine_ls_weighting_scheme     calc
_refine_ls_weighting_details
         'calc w=1/[\s^2^(Fo^2^)+(0.0507P)^2^+0.0000P] where P=(Fo^2^+2Fc^2^)/3'
_atom_sites_solution_hydrogens     geom
_atom_sites_solution_primary     direct
_atom_sites_solution_secondary     difmap
_refine_ls_shift/su_max     0.000
_refine_ls_shift/su_mean     0.000
_refine_diff_density_max     0.193
_refine_diff_density_min     -0.190
_refine_ls_extinction_method     none
_refine_ls_extinction_coef     ?
loop_
    _atom_type_symbol
    _atom_type_description
    _atom_type_scat_dispersion_real
    _atom_type_scat_dispersion_imag
    _atom_type_scat_source
    'C' 'C' 0.0033 0.0016
                         'International Tables Vol C Tables 4.2.6.8 and 6.1.1.4'
    'H' 'H' 0.0000 0.0000
                         'International Tables Vol C Tables 4.2.6.8 and 6.1.1.4'
    'B' 'B' 0.0013 0.0007
                         'International Tables Vol C Tables 4.2.6.8 and 6.1.1.4'
    'N' 'N' 0.0061 0.0033
                         'International Tables Vol C Tables 4.2.6.8 and 6.1.1.4'
    'O' 'O' 0.0106 0.0060
                         'International Tables Vol C Tables 4.2.6.8 and 6.1.1.4'
    'F' 'F' 0.0171 0.0103
                         'International Tables Vol C Tables 4.2.6.8 and 6.1.1.4'
_computing_data_collection     'APEX2 (Bruker, 2007)'
_computing_cell_refinement     'APEX2 and SAINT (Bruker, 2007)'
_computing_data_reduction     'SAINT (Bruker, 2007)'
_computing_structure_solution     'SHELXTL (Sheldrick, 2008)'
_computing_structure_refinement     'SHELXTL (Sheldrick, 2008)'
_computing_molecular_graphics     'SHELXTL (Sheldrick, 2008)'
_computing_publication_material     'SHELXTL (Sheldrick, 2008)'
loop_
    _atom_site_type_symbol
    _atom_site_label
    _atom_site_fract_x
    _atom_site_fract_y
    _atom_site_fract_z
    _atom_site_U_iso_or_equiv
    _atom_site_adp_type
    _atom_site_calc_flag
    _atom_site_refinement_flags
    _atom_site_occupancy
    _atom_site_symmetry_multiplicity
    _atom_site_disorder_assembly
    _atom_site_disorder_group
    B B1 0.21971(10) 0.3620(3) 0.35983(14) 0.0507(6) Uani d . 1 1 . .
    N N1 0.02477(8) 0.7770(2) 0.44115(15) 0.0721(5) Uani d . 1 1 . .
    N N2 0.10066(8) 0.3996(2) 0.68190(12) 0.0618(5) Uani d . 1 1 . .
    N N3 0.16759(6) 0.29249(18) 0.34430(10) 0.0501(4) Uani d . 1 1 . .
    N N4 0.24400(6) 0.45079(17) 0.45002(10) 0.0481(4) Uani d . 1 1 . .
    O O1 -0.00805(8) 0.8018(2) 0.46364(14) 0.1030(6) Uani d . 1 1 . .
    O O2 0.02809(8) 0.8443(2) 0.38261(15) 0.1074(7) Uani d . 1 1 . .
    O O3 0.07160(8) 0.44618(19) 0.70880(11) 0.0898(6) Uani d . 1 1 . .
    O O4 0.12896(7) 0.2925(2) 0.71305(11) 0.0828(5) Uani d . 1 1 . .
    C C1 0.06408(8) 0.5895(2) 0.56281(13) 0.0539(5) Uani d . 1 1 . .
    H H1 0.0419 0.6201 0.5843 0.065 Uiso calc R 1 1 . .
    C C2 0.06252(8) 0.6547(2) 0.48802(13) 0.0519(5) Uani d . 1 1 . .
    C C3 0.09496(8) 0.6107(2) 0.45427(13) 0.0513(5) Uani d . 1 1 . .
    H H3A 0.0926 0.6562 0.4029 0.062 Uiso calc R 1 1 . .
    C C4 0.13103(7) 0.4974(2) 0.49844(11) 0.0445(5) Uani d . 1 1 . .
    C C5 0.13404(8) 0.4307(2) 0.57523(12) 0.0468(5) Uani d . 1 1 . .
    H H5 0.1586 0.3562 0.6064 0.056 Uiso calc R 1 1 . .
    C C6 0.09981(8) 0.4773(2) 0.60432(12) 0.0474(5) Uani d . 1 1 . .
    C C7 0.16365(7) 0.4434(2) 0.45850(11) 0.0451(5) Uani d . 1 1 . .
    C C8 0.13997(8) 0.3386(2) 0.38813(12) 0.0493(5) Uani d . 1 1 . .
    C C9 0.21486(8) 0.4977(2) 0.49101(12) 0.0450(5) Uani d . 1 1 . .
    C C10 0.24901(8) 0.5908(2) 0.56652(12) 0.0478(5) Uani d . 1 1 . .
    C C11 0.29708(8) 0.5971(2) 0.56926(13) 0.0544(5) Uani d . 1 1 . .
    H H11 0.3273 0.6492 0.6121 0.065 Uiso calc R 1 1 . .
    C C12 0.29309(8) 0.5123(2) 0.49699(13) 0.0524(5) Uani d . 1 1 . .
    C C13 0.23721(9) 0.6657(2) 0.63311(13) 0.0596(6) Uani d . 1 1 . .
    H H13A 0.2356 0.5949 0.6735 0.089 Uiso calc R 1 1 . .
    H H13B 0.2033 0.7155 0.5992 0.089 Uiso calc R 1 1 . .
    H H13C 0.2652 0.7349 0.6693 0.089 Uiso calc R 1 1 . .
    C C14 0.04881(9) 0.2612(3) 0.37558(16) 0.0758(7) Uani d . 1 1 . .
    H H14A 0.0298 0.3520 0.3555 0.114 Uiso calc R 1 1 . .
    H H14B 0.0651 0.2521 0.4416 0.114 Uiso calc R 1 1 . .
    H H14C 0.0241 0.1821 0.3454 0.114 Uiso calc R 1 1 . .
    C C15 0.09174(8) 0.2570(2) 0.35092(13) 0.0563(5) Uani d . 1 1 . .
    C C16 0.09160(9) 0.1637(3) 0.28651(13) 0.0636(6) Uani d . 1 1 . .
    H H16 0.0650 0.0956 0.2515 0.076 Uiso calc R 1 1 . .
    C C17 0.13746(9) 0.1876(2) 0.28228(13) 0.0572(5) Uani d . 1 1 . .
    C C18 0.15291(10) 0.1167(3) 0.21963(14) 0.0707(7) Uani d . 1 1 . .
    H H18A 0.1544 0.1887 0.1797 0.106 Uiso calc R 1 1 . .
    H H18B 0.1267 0.0440 0.1827 0.106 Uiso calc R 1 1 . .
    H H18C 0.1876 0.0716 0.2561 0.106 Uiso calc R 1 1 . .
    C C19 0.33455(9) 0.4896(3) 0.47106(15) 0.0665(6) Uani d . 1 1 . .
    H H19A 0.3463 0.3900 0.4824 0.100 Uiso calc R 1 1 . .
    H H19B 0.3647 0.5527 0.5076 0.100 Uiso calc R 1 1 . .
    H H19C 0.3193 0.5116 0.4065 0.100 Uiso calc R 1 1 . .
    F F1 0.20797(5) 0.45458(14) 0.28592(7) 0.0708(4) Uani d . 1 1 . .
    F F2 0.25531(5) 0.25610(13) 0.36548(8) 0.0695(4) Uani d . 1 1 . .
loop_
    _atom_site_aniso_label
    _atom_site_aniso_U_11
    _atom_site_aniso_U_22
    _atom_site_aniso_U_33
    _atom_site_aniso_U_12
    _atom_site_aniso_U_13
    _atom_site_aniso_U_23
    B1 0.0537(15) 0.0672(15) 0.0426(12) 0.0197(12) 0.0330(11) 0.0136(11)
    N1 0.0556(12) 0.0716(13) 0.0916(15) 0.0124(10) 0.0396(11) 0.0006(11)
    N2 0.0609(13) 0.0867(14) 0.0507(10) -0.0185(11) 0.0379(10) -0.0127(10)
    N3 0.0512(10) 0.0681(11) 0.0365(8) 0.0141(9) 0.0266(8) 0.0045(8)
    N4 0.0472(10) 0.0679(11) 0.0399(8) 0.0095(8) 0.0302(8) 0.0095(8)
    O1 0.0840(13) 0.1048(15) 0.1403(16) 0.0355(11) 0.0721(13) 0.0046(12)
    O2 0.0984(15) 0.1041(15) 0.1317(16) 0.0395(12) 0.0679(13) 0.0494(14)
    O3 0.1098(15) 0.1162(14) 0.0872(12) -0.0138(11) 0.0820(11) -0.0146(10)
    O4 0.0828(12) 0.1060(14) 0.0694(10) 0.0068(11) 0.0462(9) 0.0238(10)
    C1 0.0446(12) 0.0673(14) 0.0607(12) -0.0095(10) 0.0349(10) -0.0200(11)
    C2 0.0401(11) 0.0577(12) 0.0586(12) 0.0029(10) 0.0259(10) -0.0053(10)
    C3 0.0438(12) 0.0643(13) 0.0493(11) 0.0043(10) 0.0265(10) 0.0031(10)
    C4 0.0372(11) 0.0629(12) 0.0381(10) 0.0010(9) 0.0227(9) -0.0028(9)
    C5 0.0422(11) 0.0621(12) 0.0385(10) 0.0014(9) 0.0226(9) -0.0045(9)
    C6 0.0443(12) 0.0645(13) 0.0398(10) -0.0092(10) 0.0263(9) -0.0097(10)
    C7 0.0426(11) 0.0635(12) 0.0334(10) 0.0109(10) 0.0227(9) 0.0072(9)
    C8 0.0438(12) 0.0721(13) 0.0368(10) 0.0096(10) 0.0242(9) 0.0019(10)
    C9 0.0465(12) 0.0617(12) 0.0359(9) 0.0090(10) 0.0278(9) 0.0091(9)
    C10 0.0517(12) 0.0574(12) 0.0416(10) 0.0060(10) 0.0293(9) 0.0102(9)
    C11 0.0486(13) 0.0685(14) 0.0502(11) -0.0013(10) 0.0285(10) 0.0064(10)
    C12 0.0475(13) 0.0694(14) 0.0489(11) 0.0071(10) 0.0310(10) 0.0171(11)
    C13 0.0604(14) 0.0709(14) 0.0540(12) -0.0030(11) 0.0342(11) -0.0046(11)
    C14 0.0470(13) 0.1140(19) 0.0679(14) -0.0121(13) 0.0308(11) -0.0276(14)
    C15 0.0429(12) 0.0824(15) 0.0398(10) 0.0061(11) 0.0186(9) -0.0057(10)
    C16 0.0509(14) 0.0831(16) 0.0476(12) 0.0036(12) 0.0189(10) -0.0102(11)
    C17 0.0602(14) 0.0725(14) 0.0369(10) 0.0164(12) 0.0235(10) 0.0029(11)
    C18 0.0807(17) 0.0867(16) 0.0507(12) 0.0180(14) 0.0381(12) -0.0042(12)
    C19 0.0601(14) 0.0842(16) 0.0769(14) 0.0077(12) 0.0508(12) 0.0157(13)
    F1 0.0903(10) 0.0893(9) 0.0471(6) 0.0167(7) 0.0457(6) 0.0206(6)
    F2 0.0640(8) 0.0823(8) 0.0780(8) 0.0215(7) 0.0478(7) 0.0026(6)
_geom_special_details
;
 All esds (except the esd in the dihedral angle between two l.s. planes)
 are estimated using the full covariance matrix.  The cell esds are taken
 into account individually in the estimation of esds in distances, angles
 and torsion angles; correlations between esds in cell parameters are only
 used when they are defined by crystal symmetry.  An approximate (isotropic)
 treatment of cell esds is used for estimating esds involving l.s. planes.
;
loop_
    _geom_bond_atom_site_label_1
    _geom_bond_atom_site_label_2
    _geom_bond_site_symmetry_2
    _geom_bond_distance
    _geom_bond_publ_flag
    B1 F2 . 1.385(2) ?
    B1 F1 . 1.396(2) ?
    B1 N3 . 1.534(3) ?
    B1 N4 . 1.536(3) ?
    N1 O2 . 1.208(2) ?
    N1 O1 . 1.214(2) ?
    N1 C2 . 1.480(3) ?
    N2 O4 . 1.213(2) ?
    N2 O3 . 1.222(2) ?
    N2 C6 . 1.477(2) ?
    N3 C17 . 1.356(3) ?
    N3 C8 . 1.405(2) ?
    N4 C12 . 1.345(2) ?
    N4 C9 . 1.407(2) ?
    C1 C6 . 1.369(3) ?
    C1 C2 . 1.373(3) ?
    C1 H1 . 0.9300 ?
    C2 C3 . 1.387(2) ?
    C3 C4 . 1.387(3) ?
    C3 H3A . 0.9300 ?
    C4 C5 . 1.392(2) ?
    C4 C7 . 1.500(2) ?
    C5 C6 . 1.383(2) ?
    C5 H5 . 0.9300 ?
    C7 C9 . 1.385(3) ?
    C7 C8 . 1.400(3) ?
    C8 C15 . 1.416(3) ?
    C9 C10 . 1.423(3) ?
    C10 C11 . 1.373(3) ?
    C10 C13 . 1.497(2) ?
    C11 C12 . 1.397(3) ?
    C11 H11 . 0.9300 ?
    C12 C19 . 1.491(3) ?
    C13 H13A . 0.9600 ?
    C13 H13B . 0.9600 ?
    C13 H13C . 0.9600 ?
    C14 C15 . 1.503(3) ?
    C14 H14A . 0.9600 ?
    C14 H14B . 0.9600 ?
    C14 H14C . 0.9600 ?
    C15 C16 . 1.380(3) ?
    C16 C17 . 1.386(3) ?
    C16 H16 . 0.9300 ?
    C17 C18 . 1.492(3) ?
    C18 H18A . 0.9600 ?
    C18 H18B . 0.9600 ?
    C18 H18C . 0.9600 ?
    C19 H19A . 0.9600 ?
    C19 H19B . 0.9600 ?
    C19 H19C . 0.9600 ?
loop_
    _geom_angle_atom_site_label_1
    _geom_angle_atom_site_label_2
    _geom_angle_atom_site_label_3
    _geom_angle_site_symmetry_1
    _geom_angle_site_symmetry_3
    _geom_angle
    _geom_angle_publ_flag
    F2 B1 F1 . . 108.56(15) ?
    F2 B1 N3 . . 110.77(18) ?
    F1 B1 N3 . . 109.62(16) ?
    F2 B1 N4 . . 111.02(16) ?
    F1 B1 N4 . . 109.52(18) ?
    N3 B1 N4 . . 107.34(14) ?
    O2 N1 O1 . . 124.3(2) ?
    O2 N1 C2 . . 118.27(19) ?
    O1 N1 C2 . . 117.4(2) ?
    O4 N2 O3 . . 124.47(19) ?
    O4 N2 C6 . . 118.18(17) ?
    O3 N2 C6 . . 117.3(2) ?
    C17 N3 C8 . . 107.57(17) ?
    C17 N3 B1 . . 127.84(16) ?
    C8 N3 B1 . . 124.36(17) ?
    C12 N4 C9 . . 107.79(16) ?
    C12 N4 B1 . . 127.57(16) ?
    C9 N4 B1 . . 124.17(16) ?
    C6 C1 C2 . . 116.96(17) ?
    C6 C1 H1 . . 121.5 ?
    C2 C1 H1 . . 121.5 ?
    C1 C2 C3 . . 122.70(19) ?
    C1 C2 N1 . . 118.96(18) ?
    C3 C2 N1 . . 118.34(18) ?
    C2 C3 C4 . . 118.85(18) ?
    C2 C3 H3A . . 120.6 ?
    C4 C3 H3A . . 120.6 ?
    C3 C4 C5 . . 119.71(16) ?
    C3 C4 C7 . . 118.93(15) ?
    C5 C4 C7 . . 121.26(17) ?
    C6 C5 C4 . . 118.72(18) ?
    C6 C5 H5 . . 120.6 ?
    C4 C5 H5 . . 120.6 ?
    C1 C6 C5 . . 123.04(18) ?
    C1 C6 N2 . . 118.49(17) ?
    C5 C6 N2 . . 118.45(19) ?
    C9 C7 C8 . . 122.66(16) ?
    C9 C7 C4 . . 120.02(17) ?
    C8 C7 C4 . . 117.32(16) ?
    C7 C8 N3 . . 119.15(17) ?
    C7 C8 C15 . . 132.72(17) ?
    N3 C8 C15 . . 108.06(17) ?
    C7 C9 N4 . . 119.35(17) ?
    C7 C9 C10 . . 132.80(16) ?
    N4 C9 C10 . . 107.70(17) ?
    C11 C10 C9 . . 106.38(16) ?
    C11 C10 C13 . . 125.20(19) ?
    C9 C10 C13 . . 128.40(18) ?
    C10 C11 C12 . . 108.75(18) ?
    C10 C11 H11 . . 125.6 ?
    C12 C11 H11 . . 125.6 ?
    N4 C12 C11 . . 109.37(17) ?
    N4 C12 C19 . . 122.61(19) ?
    C11 C12 C19 . . 128.0(2) ?
    C10 C13 H13A . . 109.5 ?
    C10 C13 H13B . . 109.5 ?
    H13A C13 H13B . . 109.5 ?
    C10 C13 H13C . . 109.5 ?
    H13A C13 H13C . . 109.5 ?
    H13B C13 H13C . . 109.5 ?
    C15 C14 H14A . . 109.5 ?
    C15 C14 H14B . . 109.5 ?
    H14A C14 H14B . . 109.5 ?
    C15 C14 H14C . . 109.5 ?
    H14A C14 H14C . . 109.5 ?
    H14B C14 H14C . . 109.5 ?
    C16 C15 C8 . . 106.07(18) ?
    C16 C15 C14 . . 124.5(2) ?
    C8 C15 C14 . . 129.41(18) ?
    C15 C16 C17 . . 109.2(2) ?
    C15 C16 H16 . . 125.4 ?
    C17 C16 H16 . . 125.4 ?
    N3 C17 C16 . . 109.11(17) ?
    N3 C17 C18 . . 123.0(2) ?
    C16 C17 C18 . . 127.9(2) ?
    C17 C18 H18A . . 109.5 ?
    C17 C18 H18B . . 109.5 ?
    H18A C18 H18B . . 109.5 ?
    C17 C18 H18C . . 109.5 ?
    H18A C18 H18C . . 109.5 ?
    H18B C18 H18C . . 109.5 ?
    C12 C19 H19A . . 109.5 ?
    C12 C19 H19B . . 109.5 ?
    H19A C19 H19B . . 109.5 ?
    C12 C19 H19C . . 109.5 ?
    H19A C19 H19C . . 109.5 ?
    H19B C19 H19C . . 109.5 ?
loop_
    _geom_torsion_atom_site_label_1
    _geom_torsion_atom_site_label_2
    _geom_torsion_atom_site_label_3
    _geom_torsion_atom_site_label_4
    _geom_torsion_site_symmetry_1
    _geom_torsion_site_symmetry_2
    _geom_torsion_site_symmetry_3
    _geom_torsion_site_symmetry_4
    _geom_torsion
    _geom_torsion_publ_flag
    F2 B1 N3 C17 . . . . -47.3(2) ?
    F1 B1 N3 C17 . . . . 72.5(2) ?
    N4 B1 N3 C17 . . . . -168.62(16) ?
    F2 B1 N3 C8 . . . . 138.92(17) ?
    F1 B1 N3 C8 . . . . -101.31(19) ?
    N4 B1 N3 C8 . . . . 17.6(2) ?
    F2 B1 N4 C12 . . . . 48.5(3) ?
    F1 B1 N4 C12 . . . . -71.4(2) ?
    N3 B1 N4 C12 . . . . 169.67(17) ?
    F2 B1 N4 C9 . . . . -140.44(17) ?
    F1 B1 N4 C9 . . . . 99.7(2) ?
    N3 B1 N4 C9 . . . . -19.2(2) ?
    C6 C1 C2 C3 . . . . 0.4(3) ?
    C6 C1 C2 N1 . . . . -179.64(17) ?
    O2 N1 C2 C1 . . . . 171.6(2) ?
    O1 N1 C2 C1 . . . . -9.3(3) ?
    O2 N1 C2 C3 . . . . -8.4(3) ?
    O1 N1 C2 C3 . . . . 170.7(2) ?
    C1 C2 C3 C4 . . . . -0.9(3) ?
    N1 C2 C3 C4 . . . . 179.11(17) ?
    C2 C3 C4 C5 . . . . 0.0(3) ?
    C2 C3 C4 C7 . . . . 176.17(17) ?
    C3 C4 C5 C6 . . . . 1.5(3) ?
    C7 C4 C5 C6 . . . . -174.66(17) ?
    C2 C1 C6 C5 . . . . 1.1(3) ?
    C2 C1 C6 N2 . . . . -176.91(16) ?
    C4 C5 C6 C1 . . . . -2.1(3) ?
    C4 C5 C6 N2 . . . . 175.98(16) ?
    O4 N2 C6 C1 . . . . 173.66(18) ?
    O3 N2 C6 C1 . . . . -4.6(3) ?
    O4 N2 C6 C5 . . . . -4.5(3) ?
    O3 N2 C6 C5 . . . . 177.23(17) ?
    C3 C4 C7 C9 . . . . 94.5(2) ?
    C5 C4 C7 C9 . . . . -89.4(2) ?
    C3 C4 C7 C8 . . . . -85.2(2) ?
    C5 C4 C7 C8 . . . . 91.0(2) ?
    C9 C7 C8 N3 . . . . -4.0(3) ?
    C4 C7 C8 N3 . . . . 175.56(16) ?
    C9 C7 C8 C15 . . . . 172.3(2) ?
    C4 C7 C8 C15 . . . . -8.1(3) ?
    C17 N3 C8 C7 . . . . 177.55(16) ?
    B1 N3 C8 C7 . . . . -7.6(3) ?
    C17 N3 C8 C15 . . . . 0.4(2) ?
    B1 N3 C8 C15 . . . . 175.24(16) ?
    C8 C7 C9 N4 . . . . 2.4(3) ?
    C4 C7 C9 N4 . . . . -177.16(15) ?
    C8 C7 C9 C10 . . . . -172.43(19) ?
    C4 C7 C9 C10 . . . . 8.0(3) ?
    C12 N4 C9 C7 . . . . -176.52(16) ?
    B1 N4 C9 C7 . . . . 10.9(3) ?
    C12 N4 C9 C10 . . . . -0.5(2) ?
    B1 N4 C9 C10 . . . . -173.08(16) ?
    C7 C9 C10 C11 . . . . 175.1(2) ?
    N4 C9 C10 C11 . . . . -0.2(2) ?
    C7 C9 C10 C13 . . . . -3.3(3) ?
    N4 C9 C10 C13 . . . . -178.58(18) ?
    C9 C10 C11 C12 . . . . 0.8(2) ?
    C13 C10 C11 C12 . . . . 179.24(18) ?
    C9 N4 C12 C11 . . . . 1.0(2) ?
    B1 N4 C12 C11 . . . . 173.25(17) ?
    C9 N4 C12 C19 . . . . -178.41(17) ?
    B1 N4 C12 C19 . . . . -6.1(3) ?
    C10 C11 C12 N4 . . . . -1.1(2) ?
    C10 C11 C12 C19 . . . . 178.22(19) ?
    C7 C8 C15 C16 . . . . -176.2(2) ?
    N3 C8 C15 C16 . . . . 0.4(2) ?
    C7 C8 C15 C14 . . . . 1.6(4) ?
    N3 C8 C15 C14 . . . . 178.3(2) ?
    C8 C15 C16 C17 . . . . -1.0(2) ?
    C14 C15 C16 C17 . . . . -179.0(2) ?
    C8 N3 C17 C16 . . . . -1.0(2) ?
    B1 N3 C17 C16 . . . . -175.65(17) ?
    C8 N3 C17 C18 . . . . 177.46(18) ?
    B1 N3 C17 C18 . . . . 2.8(3) ?
    C15 C16 C17 N3 . . . . 1.3(2) ?
    C15 C16 C17 C18 . . . . -177.1(2) ?
loop_
    _geom_hbond_atom_site_label_D
    _geom_hbond_atom_site_label_H
    _geom_hbond_atom_site_label_A
    _geom_hbond_site_symmetry_A
    _geom_hbond_distance_DH
    _geom_hbond_distance_HA
    _geom_hbond_distance_DA
    _geom_hbond_angle_DHA
    C5 H5 F2 7_556 0.93 2.51 3.307(2) 143.7
    C13 H13A F1 6_566 0.96 2.45 3.287(2) 146.0
data_global
_journal_date_recd_electronic     2013-03-08
_journal_date_accepted     2013-03-23
_journal_name_full     'Acta Crystallographica, Section E'
_journal_year     2013
_journal_volume     69
_journal_issue      5
_journal_page_first     o647
_journal_page_last     o647
_journal_paper_category     QO
_journal_paper_doi     10.1107/S1600536813008027
_journal_coeditor_code     ZL2539
_publ_contact_author_name     'Prof. Ming-Yang He'
_publ_contact_author_address
;
'Ai-Jun Cui'
Key Laboratory of Fine Petro-chemical Technology
Changzhou University
Changzhou 213164
People's Republic of China
;
_publ_contact_author_email     'hemingyangjpu@yahoo.com'
_publ_contact_author_fax     '86-519-86330251'
_publ_contact_author_phone     '86-519-86330251'
_publ_section_title
;\
10-(3,5-Dinitrophenyl)-5,5-difluoro-1,3,7,9-tetramethyl-5<i>H</i>-dipyrrolo[1,\
2-<i>c</i>:2',1'-<i>f</i>][1,3,2]diazaborinin-4-ium-5-uide
;
loop_
    _publ_author_name
    _publ_author_address
    'Ai-Jun Cui'
;
Key Laboratory of Fine Petrochemical Technology
Changzhou University
Changzhou 213164
People's Republic of China
;
    'Yan Wang'
;
Key Laboratory of Fine Petrochemical Technology
Changzhou University
Changzhou 213164
People's Republic of China
;
    'Jie He'
;
Key Laboratory of Fine Petrochemical Technology
Changzhou University
Changzhou 213164
People's Republic of China
;
    'Xiang Li'
;
Key Laboratory of Fine Petrochemical Technology
Changzhou University
Changzhou 213164
People's Republic of China
;
    'Ming-Yang He'
;
Key Laboratory of Fine Petrochemical Technology
Changzhou University
Changzhou 213164
People's Republic of China
;
