# Supplementary material for: 10-(3,5-Dinitro­phen­yl)-5,5-difluoro-1,3,7,9-tetra­methyl-5H-dipyrrolo­[1,2-c:2′,1′-f][1,3,2]diaza­borinin-4-ium-5-uide
Source: Acta Crystallogr Sect E Struct Rep Online. 2013 Apr 5;69(Pt 5):o647. doi: 10.1107/S1600536813008027 (PMC3647845; doi:10.1107/S1600536813008027)
Supplement: Supplementary file 2 [file e-69-0o647-Isup2.hkl]

# 
# h,k,l, Fc-squared, Fo-squared, sigma(Fo-squared) and status flag 
# 
data_I
_shelx_title ' 091210B in C2/c' 
_shelx_refln_list_code          4 
_shelx_F_calc_maximum      345.90 
_exptl_crystal_F_000      1712.00 
_reflns_d_resolution_high  0.8104 
 
loop_ 
 _symmetry_equiv_pos_as_xyz 
 'x, y, z' 
 '-x, y, -z+1/2' 
 'x+1/2, y+1/2, z' 
 '-x+1/2, y+1/2, -z+1/2' 
 '-x, -y, -z' 
 'x, -y, z-1/2' 
 '-x+1/2, -y+1/2, -z' 
 'x+1/2, -y+1/2, z-1/2' 
 
_cell_length_a    29.0157 
_cell_length_b     9.1763 
_cell_length_c    16.8294 
_cell_angle_alpha  90.000 
_cell_angle_beta  121.086 
_cell_angle_gamma  90.000 
 
_shelx_F_squared_multiplier     1.000 
 
loop_ 
 _refln_index_h 
 _refln_index_k 
 _refln_index_l 
 _refln_F_squared_calc 
 _refln_F_squared_meas 
 _refln_F_squared_sigma 
 _refln_observed_status 
   2   0   0    25922.52    16924.54    335.64 o 
   4   0   0     1203.10      950.24     26.36 o 
   6   0   0    16614.78    16175.44    180.14 o 
   8   0   0    14472.56    13893.89    180.14 o 
  10   0   0     5692.19     6313.13    114.11 o 
  12   0   0     1959.21     1959.63     40.36 o 
  14   0   0      675.15      712.81     37.21 o 
  16   0   0      389.93      410.78     32.66 o 
  18   0   0     1687.11     1778.68     61.13 o 
  20   0   0     1517.99     1410.57     59.47 o 
  22   0   0      241.11      264.28     35.79 o 
  24   0   0      690.36      516.19     47.94 o 
  26   0   0     4756.03     5019.36    185.95 o 
  28   0   0        3.96        0.00     52.63 o 
  30   0   0      577.63      598.77     88.88 o 
   1   1   0    35630.29    32800.17    294.46 o 
   3   1   0    13269.16    13132.77    181.90 o 
   5   1   0    27850.76    26042.41    317.93 o 
   7   1   0    20328.84    19700.12    238.72 o 
  11   1   0     3261.92     3424.05     59.39 o 
  13   1   0     1795.25     1867.70     44.10 o 
  15   1   0       45.20       20.73     15.45 o 
  17   1   0      667.51      775.00     85.37 o 
  19   1   0       16.03       18.13     15.30 o 
  21   1   0       47.14       93.25     22.78 o 
  23   1   0       51.10       47.49     22.54 o 
  25   1   0      698.92      725.70     45.65 o 
  27   1   0      156.41      158.99     31.04 o 
  29   1   0      188.58      170.44     58.47 o 
   0   2   0       89.36       93.43      7.81 o 
   2   2   0    41399.17    38473.12    348.15 o 
   4   2   0     6122.56     5731.74     78.30 o 
   6   2   0     2081.31     1854.69     43.36 o 
   8   2   0    10919.28    10470.25    235.06 o 
  10   2   0     4773.19     4557.28     73.09 o 
  12   2   0     2300.59     2419.10     51.15 o 
  14   2   0     2755.05     2649.96     56.87 o 
  16   2   0      201.12      245.85     22.65 o 
  18   2   0      439.42      492.58     32.56 o 
  20   2   0       49.43       34.87     19.95 o 
  22   2   0      518.80      486.88     36.87 o 
  24   2   0      242.24      249.03     31.74 o 
  26   2   0       64.47       54.51     25.11 o 
  28   2   0      111.50      129.74     32.03 o 
  30   2   0      108.12      111.89     31.59 o 
   1   3   0     6865.13     6829.72     79.81 o 
   3   3   0     5549.35     5019.13     62.69 o 
   5   3   0     1404.24     1373.26     41.69 o 
   7   3   0      714.58      678.28     23.28 o 
   9   3   0     4768.45     5064.64     97.54 o 
  11   3   0      152.65       90.57     27.72 o 
  13   3   0        7.25        0.00     12.51 o 
  15   3   0       13.95        0.00     13.40 o 
  17   3   0     1188.03     1176.51     41.68 o 
  19   3   0      192.22      157.91     22.88 o 
  21   3   0       10.50        6.11     20.13 o 
  23   3   0       41.55        4.67     22.65 o 
  25   3   0        2.46        0.00     21.92 o 
  27   3   0        5.56       39.42     44.30 o 
  29   3   0        0.41       35.21     28.01 o 
   0   4   0     3515.61     3272.47    127.47 o 
   2   4   0     3287.03     3281.12     72.58 o 
   4   4   0     1446.11     1175.25    129.57 o 
   6   4   0      317.19      342.93     32.19 o 
   8   4   0      718.22      682.41     26.07 o 
  10   4   0        6.70       32.25     12.32 o 
  12   4   0       27.07       13.14      7.78 o 
  14   4   0      103.92       39.15     21.09 o 
  16   4   0       21.60       36.13     16.09 o 
  18   4   0        1.02        2.63     18.37 o 
  20   4   0       88.11       83.30     22.55 o 
  22   4   0       37.78       40.49     23.50 o 
  24   4   0      722.69      743.60     88.99 o 
  26   4   0      183.56      216.52     34.17 o 
  28   4   0       22.81       17.20     28.95 o 
   1   5   0     1735.81     1645.01     33.84 o 
   3   5   0     4310.37     4190.23     61.36 o 
   5   5   0        0.34        5.09      8.82 o 
   7   5   0        2.29        0.00      8.54 o 
   9   5   0      181.06      198.24     19.66 o 
  11   5   0     1014.81     1083.82     81.28 o 
  13   5   0      375.47      390.82     65.49 o 
  15   5   0      218.00      289.22     26.60 o 
  17   5   0        0.29        0.00     17.34 o 
  19   5   0        8.52        5.12     18.65 o 
  21   5   0       54.56       48.64     22.71 o 
  23   5   0      200.86      254.55     32.62 o 
  25   5   0       33.82       84.18     28.21 o 
  27   5   0        1.37        0.00     26.44 o 
   0   6   0        0.48        7.62     13.63 o 
   2   6   0       40.09       29.82     10.35 o 
   4   6   0      265.71      293.60     18.74 o 
   6   6   0     1938.84     1971.18     41.67 o 
   8   6   0        2.05        0.00      9.55 o 
  10   6   0      359.07      316.09     28.53 o 
  12   6   0      933.35     1023.32     45.47 o 
  14   6   0      919.09      874.11     49.77 o 
  16   6   0      205.62      214.64     25.41 o 
  18   6   0      225.53      194.79     26.78 o 
  20   6   0      363.89      358.53     37.05 o 
  22   6   0      179.44      125.57     45.66 o 
  24   6   0        1.08       37.06     24.64 o 
  26   6   0       11.26        0.00     24.93 o 
   1   7   0       60.48       72.76     14.27 o 
   3   7   0      592.31      647.29     27.15 o 
   5   7   0       80.91      106.66     14.69 o 
   7   7   0       31.87       17.23     12.41 o 
   9   7   0      975.42     1017.70     37.21 o 
  11   7   0      277.53      247.07     21.39 o 
  13   7   0        1.11        3.77     13.80 o 
  15   7   0       89.58      109.84     18.43 o 
  17   7   0        0.90        7.46     18.42 o 
  19   7   0       14.25        0.00     19.98 o 
  21   7   0       25.80       13.65     22.88 o 
  23   7   0        9.44        0.00     22.60 o 
   0   8   0       39.50       27.89     19.42 o 
   2   8   0       30.41       25.41     14.44 o 
   4   8   0       31.07       33.16     13.95 o 
   6   8   0      322.73      333.76     34.94 o 
   8   8   0       26.94       25.38     13.94 o 
  10   8   0       82.04       79.51     16.44 o 
  12   8   0       58.12       40.50     15.43 o 
  14   8   0       28.67       17.43     15.88 o 
  16   8   0      276.05      265.11     30.48 o 
  18   8   0       29.76        0.00     20.44 o 
  20   8   0       36.25       45.88     24.35 o 
   1   9   0        0.47        0.00     13.94 o 
   3   9   0       44.29       27.52     17.05 o 
   5   9   0      436.98      468.09     33.95 o 
   7   9   0        2.82        4.55     17.95 o 
   9   9   0       85.87       81.56     21.15 o 
  11   9   0      122.48      127.44     24.25 o 
  13   9   0       77.26       61.75     21.50 o 
  15   9   0       20.42        0.77     18.00 o 
  17   9   0        2.78       35.14     22.38 o 
   0  10   0        9.24        0.00     26.90 o 
   2  10   0        0.42       30.84     21.07 o 
   4  10   0       51.78       50.07     24.30 o 
   6  10   0       51.46      122.82     28.94 o 
   8  10   0        1.85        9.91     20.78 o 
  10  10   0       63.99       72.58     27.25 o 
  12  10   0       26.30        0.00     20.23 o 
  14  10   0       10.15       43.72     25.96 o 
   1  11   0        0.16        0.00     23.97 o 
   3  11   0       29.04        9.40     23.97 o 
   5  11   0       19.56        0.00     22.64 o 
   7  11   0        0.50        3.06     35.67 o 
 -31   1   1       26.33       16.99     42.10 o 
 -29   1   1       55.88       67.77     39.22 o 
 -27   1   1       27.93       39.45     24.95 o 
 -25   1   1      518.09      604.52     41.82 o 
 -23   1   1      907.66      909.70     44.75 o 
 -21   1   1       68.29      108.74     22.42 o 
 -19   1   1      277.91      398.06     36.36 o 
 -17   1   1      592.78      610.53     40.05 o 
 -15   1   1      356.18      332.05     19.56 o 
 -13   1   1     3385.91     3224.47     60.49 o 
 -11   1   1     2709.19     2678.00     50.17 o 
  -7   1   1    10235.23     9662.99    152.13 o 
  -5   1   1    10716.17    10565.15     95.39 o 
  -3   1   1    15870.85    14972.35    130.75 o 
  -1   1   1    13879.77    13232.52    123.66 o 
   1   1   1     1048.50     1107.34     15.72 o 
   3   1   1    13257.70    12239.66    107.62 o 
   5   1   1    13070.94    12489.69    138.14 o 
   7   1   1      458.11      461.06     20.09 o 
   9   1   1     8942.21     8816.01     95.83 o 
  11   1   1      933.15      962.63     20.75 o 
  13   1   1     1123.86     1180.92     26.70 o 
  15   1   1       75.84       83.26     13.86 o 
  17   1   1       44.26       24.57     14.35 o 
  19   1   1      662.75      623.01     31.59 o 
  21   1   1      545.76      511.54     36.88 o 
  23   1   1       47.10       16.30     20.97 o 
  25   1   1      587.85      629.21     44.92 o 
  27   1   1      133.15      199.59     33.39 o 
  29   1   1      139.42      188.28     34.73 o 
 -30   2   1       40.86       26.55     27.02 o 
 -28   2   1        5.27       11.70     24.53 o 
 -26   2   1       35.18       40.41     25.37 o 
 -24   2   1        7.30        0.00     24.37 o 
 -22   2   1     1674.51     1705.49     56.92 o 
 -20   2   1      350.08      284.76     27.98 o 
 -18   2   1      379.42      449.06     30.09 o 
 -16   2   1      550.92      553.00     30.47 o 
 -14   2   1      171.46      157.03     17.66 o 
 -12   2   1        3.60        0.00      6.05 o 
 -10   2   1     2073.67     2229.88     40.27 o 
  -8   2   1     1859.63     2051.22     33.55 o 
  -6   2   1     1342.97     1485.55     28.62 o 
  -4   2   1    12213.09    11682.68    125.42 o 
  -2   2   1      848.41      824.13     12.92 o 
   0   2   1        1.96        6.60      4.95 o 
   2   2   1    31313.90    29781.83    367.99 o 
   4   2   1   119646.98   114504.45   1404.40 o 
   8   2   1     5371.55     5390.19    107.32 o 
  10   2   1     7109.35     7429.25    107.47 o 
  12   2   1     1533.88     1472.69     29.98 o 
  14   2   1       90.38      128.93     20.88 o 
  16   2   1      109.78      103.98     24.81 o 
  18   2   1      804.63      867.56     39.54 o 
  20   2   1        1.14       15.82     20.17 o 
  22   2   1        5.39        0.00     21.16 o 
  24   2   1      112.68      106.87     26.46 o 
  26   2   1        2.06        0.00     22.93 o 
  28   2   1       25.38       38.06     46.46 o 
 -29   3   1       14.30       36.96     27.94 o 
 -27   3   1        9.22        0.00     25.51 o 
 -25   3   1       21.16       38.82     24.01 o 
 -23   3   1      290.99      293.66     31.49 o 
 -21   3   1     1275.87     1299.52     48.91 o 
 -19   3   1       12.28        0.00     17.00 o 
 -17   3   1        0.31        0.00     19.02 o 
 -15   3   1     2033.38     1750.89     74.85 o 
 -13   3   1      136.87      132.13     18.91 o 
 -11   3   1     1050.45     1072.44     32.18 o 
  -9   3   1     3449.08     3521.92     60.95 o 
  -7   3   1     1448.67     1406.37     56.67 o 
  -5   3   1       60.80       34.97      8.89 o 
  -3   3   1      779.13      741.77     18.55 o 
  -1   3   1     9084.27     8750.77    117.64 o 
   1   3   1       63.53       79.72     13.34 o 
   3   3   1       55.21       67.26      9.61 o 
   7   3   1       93.46      143.92     23.17 o 
   9   3   1       32.39       37.26     11.12 o 
  11   3   1     5254.98     5740.90     92.78 o 
  13   3   1       97.84       84.86     15.99 o 
  15   3   1       18.93       13.04     14.92 o 
  17   3   1      478.29      544.25     33.22 o 
  19   3   1      725.64      698.79     46.18 o 
  21   3   1       32.40       39.68     22.16 o 
  23   3   1      143.83      122.05     27.96 o 
  25   3   1      281.24      401.15     38.93 o 
  27   3   1       25.16       40.66     27.19 o 
 -28   4   1       82.23       97.94     31.35 o 
 -26   4   1      215.11      234.62     33.52 o 
 -24   4   1       40.95       48.27     22.60 o 
 -22   4   1      127.49      124.89     24.71 o 
 -20   4   1      120.76      155.43     24.64 o 
 -18   4   1       25.21        0.00     15.86 o 
 -16   4   1      237.35      216.17     27.14 o 
 -14   4   1      308.64      403.26     32.22 o 
 -12   4   1     2943.44     2942.93     75.66 o 
 -10   4   1      382.36      411.33     23.55 o 
  -8   4   1     1671.76     1744.46     40.95 o 
  -6   4   1        0.13        0.00      6.39 o 
  -4   4   1     1795.00     1730.28     37.31 o 
  -2   4   1      605.55      660.70     22.38 o 
   0   4   1      430.04      390.45     18.46 o 
   2   4   1     8069.43     8083.86    174.06 o 
   4   4   1      428.01      458.26     20.42 o 
   6   4   1        5.97        9.65     10.32 o 
   8   4   1     2456.60     2682.93     65.19 o 
  10   4   1        2.77        0.00      8.16 o 
  12   4   1      169.45      159.09     27.48 o 
  14   4   1      309.95      306.68     25.32 o 
  16   4   1      127.50      115.37     21.42 o 
  18   4   1      160.54      183.83     24.91 o 
  20   4   1       51.51       60.31     22.22 o 
  22   4   1      347.74      398.51     46.65 o 
  24   4   1      154.28      210.78     32.74 o 
  26   4   1      205.96      246.86     39.67 o 
 -27   5   1        6.05       10.02     23.50 o 
 -25   5   1      342.08      324.12     35.54 o 
 -23   5   1       14.77        1.30     20.77 o 
 -21   5   1       11.99        7.27     19.37 o 
 -19   5   1      204.88      235.46     35.47 o 
 -17   5   1       61.50       45.88     18.37 o 
 -15   5   1      643.71      663.07     34.54 o 
 -13   5   1       33.30       24.03     17.22 o 
 -11   5   1      749.54      759.35     32.23 o 
  -9   5   1      101.98       86.93     14.35 o 
  -7   5   1      996.52     1125.03     29.57 o 
  -5   5   1     6870.28     6583.46     86.50 o 
  -3   5   1      668.13      815.89     28.51 o 
  -1   5   1     3441.33     3641.51     65.03 o 
   1   5   1     6698.07     7332.66    108.69 o 
   3   5   1        2.58        0.00      6.78 o 
   5   5   1       30.54       46.49      9.83 o 
   7   5   1       11.50       25.73      9.94 o 
   9   5   1      930.17      982.21     80.69 o 
  11   5   1     2343.11     2326.90     67.92 o 
  13   5   1     2357.55     2273.08     70.41 o 
  15   5   1      367.61      381.90     30.44 o 
  17   5   1        2.95       19.23     18.57 o 
  19   5   1      381.23      401.44     34.12 o 
  21   5   1      254.16      279.81     31.63 o 
  23   5   1        6.81       31.02     24.71 o 
  25   5   1       19.45       32.63     27.78 o 
 -26   6   1       10.01       15.51     25.03 o 
 -24   6   1       39.46       16.93     31.28 o 
 -22   6   1      104.87      109.93     25.71 o 
 -20   6   1       64.51       32.02     20.95 o 
 -18   6   1       26.62       92.71     26.39 o 
 -16   6   1      479.78      397.02     31.42 o 
 -14   6   1      136.19      120.39     20.95 o 
 -12   6   1      496.17      427.71     25.00 o 
 -10   6   1        0.29       11.48     11.26 o 
  -8   6   1      197.30      199.80     18.79 o 
  -6   6   1      124.82      119.19     14.43 o 
  -4   6   1      839.53      808.15     26.68 o 
  -2   6   1      385.37      429.96     21.63 o 
   0   6   1      238.26      225.40     16.96 o 
   2   6   1     3184.45     3180.69     54.07 o 
   4   6   1       53.07       39.62     10.72 o 
   6   6   1      338.63      398.80     21.61 o 
   8   6   1      130.52      132.30     15.51 o 
  10   6   1      394.84      424.57     24.36 o 
  12   6   1      201.15      186.18     22.86 o 
  14   6   1      193.37      138.31     22.48 o 
  16   6   1       54.43       71.88     20.84 o 
  18   6   1      167.42      186.09     27.42 o 
  20   6   1       19.22       27.23     22.13 o 
  22   6   1       57.05       86.78     27.39 o 
  24   6   1       13.55       56.22     26.96 o 
 -23   7   1        0.25        6.15     22.55 o 
 -21   7   1       83.51       92.88     25.84 o 
 -19   7   1       77.42      103.81     23.36 o 
 -17   7   1        2.26       22.04     19.56 o 
 -15   7   1        0.01        0.00     13.75 o 
 -13   7   1       11.30        6.10     13.89 o 
 -11   7   1       24.55       22.62     13.59 o 
  -9   7   1      323.91      352.16     26.33 o 
  -7   7   1       37.12       26.26     12.76 o 
  -5   7   1        0.81        0.00     10.69 o 
  -3   7   1      303.83      280.11     20.30 o 
  -1   7   1      428.69      506.47     24.33 o 
   1   7   1      553.69      613.74     26.28 o 
   3   7   1      763.31      784.63     28.83 o 
   5   7   1      388.69      435.40     24.26 o 
   7   7   1       38.09       31.96     12.79 o 
   9   7   1      352.19      331.24     22.75 o 
  11   7   1        5.28       19.95     13.48 o 
  13   7   1       81.20       60.74     16.02 o 
  15   7   1        4.94        0.00     17.41 o 
  17   7   1       21.04       49.37     31.36 o 
  19   7   1        0.17        0.00     19.70 o 
  21   7   1        2.77        0.00     22.46 o 
  23   7   1       12.13        1.28     43.86 o 
 -22   8   1       35.67       46.70     26.08 o 
 -20   8   1        3.34       23.32     18.58 o 
 -18   8   1       27.31       21.99     17.74 o 
 -16   8   1        0.92        0.00     14.97 o 
 -14   8   1      135.67      114.67     19.51 o 
 -12   8   1      133.19      165.13     20.16 o 
 -10   8   1       20.63        6.81     16.04 o 
  -8   8   1        7.55        2.20     16.75 o 
  -6   8   1       12.39       10.56     13.17 o 
  -4   8   1        2.81        2.72     16.54 o 
  -2   8   1       33.24       32.34     13.59 o 
   0   8   1       10.13        0.00     12.84 o 
   2   8   1      134.98      164.11     18.31 o 
   4   8   1        0.23        0.00     12.18 o 
   6   8   1       33.99       11.27     13.65 o 
   8   8   1      251.25      191.28     20.03 o 
  10   8   1       25.91       26.13     17.97 o 
  12   8   1      123.77      132.42     24.59 o 
  14   8   1       19.41        1.10     18.88 o 
  16   8   1       22.46       48.67     22.15 o 
  18   8   1        0.30        5.02     28.20 o 
  20   8   1        0.08       19.27     29.50 o 
 -19   9   1       10.76        0.00     29.32 o 
 -17   9   1       27.71       21.07     21.78 o 
 -15   9   1        3.86        8.69     23.04 o 
 -13   9   1       48.23       34.04     21.75 o 
 -11   9   1       51.20       80.95     20.66 o 
  -9   9   1       50.27       45.70     18.84 o 
  -7   9   1      278.99      273.58     28.09 o 
  -5   9   1      184.49      155.83     23.15 o 
  -3   9   1       90.88      107.05     20.34 o 
  -1   9   1      161.51      176.96     23.61 o 
   1   9   1      123.20      106.03     21.33 o 
   3   9   1       46.35       55.00     18.72 o 
   5   9   1       96.17       89.65     21.45 o 
   7   9   1       33.77       17.63     22.58 o 
   9   9   1       79.08       97.88     22.31 o 
  11   9   1       23.55       22.49     19.43 o 
  13   9   1       22.23       12.82     19.69 o 
  15   9   1       32.97       38.47     21.70 o 
  17   9   1       19.84        0.34     27.97 o 
 -14  10   1        3.08        0.98     22.64 o 
 -12  10   1        1.65        0.00     29.82 o 
 -10  10   1        0.57        0.00     25.14 o 
  -8  10   1       32.51       47.49     25.13 o 
  -6  10   1       60.17       70.22     35.67 o 
  -4  10   1       15.93        1.75     20.67 o 
  -2  10   1        2.89        4.94     33.33 o 
   0  10   1        3.75        0.00     29.82 o 
   2  10   1        2.12        0.00     21.64 o 
   4  10   1        9.47        0.00     17.42 o 
   6  10   1       51.55       61.00     25.48 o 
   8  10   1       13.96        0.00     27.48 o 
  10  10   1        0.30        4.03     26.90 o 
  12  10   1        9.45        0.00     22.14 o 
  -7  11   1       35.00       59.78     47.36 o 
  -5  11   1       46.37      109.35     29.77 o 
  -3  11   1        1.39       41.52     24.77 o 
  -1  11   1       33.10       62.17     25.48 o 
   1  11   1        0.34       23.13     22.64 o 
   3  11   1        0.92        0.00     28.07 o 
   5  11   1        1.09        0.00     22.14 o 
 -32   0   2      277.98      337.98     78.35 o 
 -30   0   2      444.80      505.21     80.69 o 
 -28   0   2        0.40        0.00     46.78 o 
 -26   0   2     1149.38     1012.76     84.20 o 
 -24   0   2       43.39       71.34     46.78 o 
 -22   0   2       11.84        4.68     37.42 o 
 -20   0   2       36.83       29.24     33.91 o 
 -18   0   2     6512.96     6776.91    128.72 o 
 -16   0   2       13.08       10.41      8.02 o 
 -14   0   2      886.37      966.22     62.79 o 
 -12   0   2     1168.97     1101.51     37.18 o 
  -6   0   2    11795.98    11462.81    173.21 o 
  -4   0   2    53509.01    51246.10   1016.27 o 
  -2   0   2     6867.62     6921.40     83.47 o 
   0   0   2    33781.20    30727.74    308.09 o 
   2   0   2     3648.89     3708.15     41.15 o 
   4   0   2    19298.25    18810.23    236.09 o 
   6   0   2    30963.10    28832.33    358.88 o 
   8   0   2     5766.68     5943.14    174.74 o 
  10   0   2      222.88      271.61     18.42 o 
  12   0   2     2242.60     1904.10     60.32 o 
  14   0   2      170.41      192.27     20.70 o 
  16   0   2     1987.78     1960.44     53.48 o 
  18   0   2     1022.81      999.21     50.85 o 
  20   0   2       13.36       21.68     23.11 o 
  22   0   2     2148.97     2072.14     77.32 o 
  24   0   2      541.36      433.63     45.62 o 
  26   0   2      172.92      175.52     38.29 o 
  28   0   2        6.93       10.53     50.29 o 
 -31   1   2      275.02      293.45     63.15 o 
 -29   1   2      106.89      171.71     53.80 o 
 -27   1   2      427.27      440.46     54.38 o 
 -25   1   2      734.15      700.14     43.23 o 
 -23   1   2      161.72      201.76     26.21 o 
 -21   1   2      816.69      811.75     39.31 o 
 -19   1   2     2099.81     1795.08     84.09 o 
 -17   1   2     2690.10     2820.50     52.63 o 
 -15   1   2     1549.78     1628.09     41.83 o 
 -13   1   2     2396.14     2573.12     67.24 o 
 -11   1   2     1219.06     1312.17     39.67 o 
  -9   1   2     1198.30     1118.33     21.62 o 
  -7   1   2      413.90      458.19     16.35 o 
  -5   1   2     2178.25     2222.11     32.03 o 
  -3   1   2    10361.27     9575.04     85.23 o 
  -1   1   2     3384.64     3105.89     32.63 o 
   1   1   2      646.94      646.42      9.60 o 
   3   1   2    19055.72    18682.44    161.69 o 
   5   1   2    35824.29    35319.81    331.51 o 
   7   1   2    11811.18    11832.50    124.03 o 
   9   1   2      443.41      441.60     16.18 o 
  11   1   2     4131.73     4582.73     57.59 o 
  13   1   2      416.97      541.16     21.19 o 
  15   1   2       24.34       30.17     12.00 o 
  17   1   2        3.15        0.00     13.56 o 
  19   1   2       43.66       47.79     18.23 o 
  21   1   2       77.14       93.64     19.93 o 
  23   1   2        0.00        0.00     22.00 o 
  25   1   2       79.49       55.69     25.62 o 
  27   1   2        0.00        0.00     25.62 o 
 -30   2   2        0.02        3.60     37.29 o 
 -28   2   2      130.78      116.88     29.76 o 
 -26   2   2     1529.96     1496.23     57.41 o 
 -24   2   2     4351.05     4198.80     91.35 o 
 -22   2   2        0.14        0.00     18.76 o 
 -20   2   2        6.44       20.43     21.35 o 
 -18   2   2     1410.74     1510.17     56.21 o 
 -16   2   2       13.66        6.29      7.17 o 
 -14   2   2       21.85       19.42     12.79 o 
 -12   2   2      838.33      720.59     43.78 o 
 -10   2   2    14637.35    14183.27    185.76 o 
  -8   2   2    19403.03    20011.85    198.06 o 
  -6   2   2      305.02      346.32     12.27 o 
  -4   2   2        4.22       17.88      5.89 o 
  -2   2   2      848.88      830.30     17.42 o 
   0   2   2    32888.12    31823.64    322.09 o 
   2   2   2   107896.47   100739.04    936.56 o 
   4   2   2    53614.40    51429.84    638.64 o 
   6   2   2      258.07      158.15     24.60 o 
   8   2   2      283.44      247.93     66.16 o 
  10   2   2      115.81       68.43     14.28 o 
  12   2   2      929.29      949.48     26.80 o 
  14   2   2      344.66      339.76     27.42 o 
  16   2   2        8.19        0.00      9.25 o 
  18   2   2      214.84      215.53     25.80 o 
  20   2   2       10.75        0.00     33.93 o 
  22   2   2       49.22       57.66     24.23 o 
  24   2   2       11.52        0.10     22.12 o 
  26   2   2      120.74       81.78     28.00 o 
  28   2   2       18.94       81.91     29.77 o 
 -31   3   2       26.13       10.74     27.22 o 
 -29   3   2       21.63       30.21     27.00 o 
 -27   3   2        0.16        0.00     23.28 o 
 -25   3   2       58.97       59.88     22.62 o 
 -23   3   2     1581.57     1589.00     54.68 o 
 -21   3   2       10.18        0.00     17.74 o 
 -19   3   2      284.16      286.64     31.42 o 
 -17   3   2       84.27       68.08     21.07 o 
 -15   3   2       22.80        7.20     12.39 o 
 -13   3   2     1755.19     1743.88     34.71 o 
 -11   3   2     2190.38     2227.29     47.03 o 
  -9   3   2      702.05      686.36     30.46 o 
  -7   3   2     6071.17     6250.34     89.08 o 
  -5   3   2      891.00      907.28     22.17 o 
  -3   3   2     8858.11     8957.25     84.38 o 
  -1   3   2     1541.24     1358.17     21.73 o 
   1   3   2      103.48       55.22     30.05 o 
   3   3   2      333.77      277.75     41.19 o 
   5   3   2     6253.65     6541.22    103.87 o 
   7   3   2     7808.25     8027.89    103.35 o 
   9   3   2     7338.53     6977.25     96.72 o 
  11   3   2       10.87        0.00     11.09 o 
  13   3   2        2.22        2.98     12.15 o 
  15   3   2      273.05      278.55     29.72 o 
  17   3   2      972.69      936.66     54.83 o 
  19   3   2      310.09      319.22     50.71 o 
  21   3   2        3.65       35.08     21.55 o 
  23   3   2       24.30       50.40     25.03 o 
  25   3   2        1.95       24.68     25.98 o 
  27   3   2       37.30       52.92     30.18 o 
 -30   4   2        1.02        6.88     27.82 o 
 -28   4   2       10.93       73.39     28.08 o 
 -26   4   2      125.28       81.29     25.62 o 
 -24   4   2       81.93       82.71     23.93 o 
 -22   4   2       10.53       30.03     20.43 o 
 -20   4   2      467.36      521.90     37.01 o 
 -18   4   2       13.01        0.00     17.89 o 
 -16   4   2      444.05      320.92     37.37 o 
 -14   4   2       12.40       35.91     13.66 o 
 -12   4   2        1.16       12.11     12.21 o 
 -10   4   2     2009.70     2109.36     46.12 o 
  -8   4   2       64.65       43.73     15.06 o 
  -6   4   2     2558.68     2536.86     41.86 o 
  -4   4   2      681.31      710.56     20.27 o 
  -2   4   2      419.96      591.54     18.17 o 
   0   4   2     1995.56     1924.88     36.63 o 
   2   4   2      981.03     1032.86     32.58 o 
   4   4   2      176.16      146.90     17.42 o 
   6   4   2     1826.59     1857.23     52.95 o 
   8   4   2     1405.02     1457.12     38.82 o 
  10   4   2       50.45       46.82     14.97 o 
  12   4   2      206.79      220.97     22.16 o 
  14   4   2        0.27       20.01     16.31 o 
  16   4   2      988.85      898.26     55.66 o 
  18   4   2        3.32       42.82     19.67 o 
  20   4   2        6.60        2.69     33.27 o 
  22   4   2        0.25        0.00     22.42 o 
  24   4   2       62.41       95.77     28.74 o 
  26   4   2        2.08       37.79     48.15 o 
 -29   5   2        0.41       23.13     27.58 o 
 -27   5   2       76.08      101.55     27.42 o 
 -25   5   2      387.37      389.03     36.88 o 
 -23   5   2      304.35      333.16     32.84 o 
 -21   5   2        3.64       14.46     29.04 o 
 -19   5   2      145.04      124.69     22.99 o 
 -17   5   2      162.50      149.32     21.80 o 
 -15   5   2      637.73      613.94     32.84 o 
 -13   5   2      145.73      143.57     19.02 o 
 -11   5   2       68.94       79.63     13.05 o 
  -9   5   2     1162.74     1144.53     30.38 o 
  -7   5   2     1984.69     1937.62     38.52 o 
  -5   5   2      959.86     1083.30     33.07 o 
  -3   5   2        2.19        2.79      8.59 o 
  -1   5   2     5305.28     4989.06     68.89 o 
   1   5   2        1.67        0.00      7.93 o 
   3   5   2      552.56      577.86     48.78 o 
   5   5   2      478.46      371.37     35.40 o 
   7   5   2       52.77       31.14     14.99 o 
   9   5   2      171.28      188.46     23.30 o 
  11   5   2      759.66      800.54     41.46 o 
  13   5   2      347.35      311.31     27.32 o 
  15   5   2       29.93       31.39     18.52 o 
  17   5   2       11.31        0.32     18.40 o 
  19   5   2       18.24        5.87     20.73 o 
  21   5   2      171.10      220.67     40.43 o 
  23   5   2        4.69        1.05     24.93 o 
  25   5   2       13.31       20.85     33.48 o 
 -26   6   2      178.42      237.57     47.17 o 
 -24   6   2        0.82        0.00     21.35 o 
 -22   6   2       24.94       10.83     19.74 o 
 -20   6   2       11.50       19.34     19.09 o 
 -18   6   2        5.72        9.00     17.03 o 
 -16   6   2      312.18      302.45     29.67 o 
 -14   6   2      884.48      852.11     46.93 o 
 -12   6   2        9.47       10.67     12.32 o 
 -10   6   2        5.58        3.98     10.52 o 
  -8   6   2      784.44      787.37     31.13 o 
  -6   6   2      335.39      304.60     18.86 o 
  -4   6   2      113.66       96.75     12.84 o 
  -2   6   2      376.05      347.47     23.46 o 
   0   6   2      294.27      261.75     29.03 o 
   2   6   2       69.25      130.38     14.18 o 
   4   6   2       16.43        4.34      9.49 o 
   6   6   2       21.38       25.41      9.33 o 
   8   6   2        0.35       15.91      9.48 o 
  10   6   2      708.05      709.65     33.99 o 
  12   6   2      540.67      510.56     33.29 o 
  14   6   2       26.42       18.88     17.14 o 
  16   6   2      141.36      126.14     23.84 o 
  18   6   2      515.17      420.78     35.46 o 
  20   6   2        8.82       34.22     29.84 o 
  22   6   2       24.03       23.33     31.76 o 
  24   6   2       36.95        0.00     30.46 o 
 -25   7   2       42.70       16.74     28.86 o 
 -23   7   2        6.17       16.14     22.47 o 
 -21   7   2        1.28        4.37     20.17 o 
 -19   7   2        8.21       20.47     19.60 o 
 -17   7   2      398.23      390.10     27.66 o 
 -15   7   2        4.82       12.30     14.76 o 
 -13   7   2      511.76      518.66     28.66 o 
 -11   7   2       15.25        4.11     12.48 o 
  -9   7   2      117.65      110.25     15.77 o 
  -7   7   2        2.14        4.60     11.40 o 
  -5   7   2        2.19        0.00     10.56 o 
  -3   7   2        0.18        6.13     11.37 o 
  -1   7   2      468.68      468.02     23.84 o 
   1   7   2     1006.89     1038.44     31.47 o 
   3   7   2      110.64      121.25     15.31 o 
   5   7   2      120.56      142.31     22.79 o 
   7   7   2      140.23      109.12     15.58 o 
   9   7   2      183.53      177.93     18.42 o 
  11   7   2       48.64       65.19     15.68 o 
  13   7   2      867.96      828.86     53.54 o 
  15   7   2      208.38      218.57     27.64 o 
  17   7   2       61.48       74.95     23.63 o 
  19   7   2        0.36       13.07     26.96 o 
  21   7   2       10.93        0.00     27.22 o 
 -22   8   2       21.24       21.23     19.31 o 
 -20   8   2        0.96        7.40     25.49 o 
 -18   8   2       10.81        6.79     15.83 o 
 -16   8   2      134.22      130.34     20.56 o 
 -14   8   2      211.23      224.84     22.69 o 
 -12   8   2      276.21      335.32     25.19 o 
 -10   8   2       48.81       52.39     17.49 o 
  -8   8   2        0.10       11.32     14.52 o 
  -6   8   2       58.00       68.48     15.00 o 
  -4   8   2      475.32      502.64     27.85 o 
  -2   8   2       33.37       26.56     14.11 o 
   0   8   2      401.23      362.61     29.25 o 
   2   8   2        9.62        5.40     14.93 o 
   4   8   2       17.15       16.64     16.13 o 
   6   8   2        4.03        0.00     13.89 o 
   8   8   2      281.78      284.50     32.88 o 
  10   8   2      286.21      254.81     27.96 o 
  12   8   2      452.52      345.37     31.81 o 
  14   8   2       36.51       44.57     20.61 o 
  16   8   2        0.08        3.78     26.64 o 
  18   8   2       11.14        0.00     28.63 o 
 -19   9   2        3.02        0.00     25.48 o 
 -17   9   2        0.44        0.00     38.59 o 
 -15   9   2       13.18        0.00     15.97 o 
 -13   9   2       21.00        0.00     16.09 o 
 -11   9   2        2.17        0.00     15.29 o 
  -9   9   2       32.87       34.61     23.59 o 
  -7   9   2       17.00       26.96     16.97 o 
  -5   9   2        7.06       18.04     16.39 o 
  -3   9   2        1.73        0.00     15.69 o 
  -1   9   2       52.67       53.80     18.84 o 
   1   9   2       39.58       37.18     21.72 o 
   3   9   2        5.92        0.00     15.50 o 
   5   9   2        0.68        5.20     16.81 o 
   7   9   2       41.10       50.11     20.50 o 
   9   9   2       49.52       32.57     19.73 o 
  11   9   2       19.23        0.00     22.97 o 
  13   9   2        9.14        0.00     23.30 o 
  15   9   2       50.62       41.21     27.79 o 
 -14  10   2       42.29       47.95     28.12 o 
 -12  10   2       44.82       54.41     26.04 o 
 -10  10   2      171.49      188.75     38.59 o 
  -8  10   2        7.53        7.60     22.33 o 
  -6  10   2       12.07       37.25     21.81 o 
  -4  10   2      130.06      142.75     29.74 o 
  -2  10   2        0.00       23.28     21.90 o 
   0  10   2       66.95       56.83     21.06 o 
   2  10   2       87.45      100.22     23.29 o 
   4  10   2        1.38        0.50     18.06 o 
   6  10   2       31.35       41.97     20.53 o 
   8  10   2        0.61        0.00     18.30 o 
  10  10   2       91.92       99.57     32.12 o 
  12  10   2       20.87       66.95     30.62 o 
  -7  11   2       19.98       23.97     24.81 o 
  -5  11   2        5.52        0.00     21.45 o 
  -3  11   2       22.03       84.06     27.25 o 
  -1  11   2      167.23      203.22     83.03 o 
   1  11   2       22.79       45.88     24.97 o 
   3  11   2       20.18       33.52     24.64 o 
 -31   1   3        9.53       44.08     40.29 o 
 -29   1   3       75.59       90.05     43.27 o 
 -27   1   3      937.37      939.10     64.50 o 
 -25   1   3      479.60      440.86     46.72 o 
 -23   1   3       68.95       55.84     28.08 o 
 -21   1   3        4.96        9.05     16.08 o 
 -19   1   3     1235.80     1237.37     44.12 o 
 -17   1   3     3910.81     4046.19    261.38 o 
 -15   1   3     1807.45     1289.13     92.80 o 
 -13   1   3       78.00       50.76      7.38 o 
 -11   1   3      960.01      957.39     28.55 o 
  -9   1   3      430.92      488.33     16.64 o 
  -7   1   3      231.19      288.49     13.34 o 
  -5   1   3    16689.30    15991.16    171.04 o 
  -3   1   3    38106.61    35993.96    334.15 o 
  -1   1   3    68488.95    64193.68    650.32 o 
   1   1   3    11637.63    12094.33    106.53 o 
   3   1   3     6660.61     6610.79     69.89 o 
   5   1   3     1072.13     1056.67     24.30 o 
   7   1   3     6629.20     6159.73     72.22 o 
   9   1   3     3260.28     3263.77     51.57 o 
  11   1   3     2574.29     2864.28     46.17 o 
  13   1   3       16.44       11.29     10.56 o 
  15   1   3        4.49       15.87     11.96 o 
  17   1   3      605.81      572.15     28.08 o 
  19   1   3       72.15       23.83     48.53 o 
  21   1   3        0.65        1.12     16.88 o 
  23   1   3      154.56      132.77     29.21 o 
  25   1   3      287.16      368.32     38.23 o 
  27   1   3       51.16       57.72     28.67 o 
 -32   2   3       39.45        0.00     38.01 o 
 -30   2   3       47.20       13.44     35.30 o 
 -28   2   3       86.39      104.10     38.76 o 
 -26   2   3      425.71      495.06     38.72 o 
 -24   2   3      227.52      263.34     30.05 o 
 -22   2   3      596.20      628.59     62.16 o 
 -20   2   3      914.66      834.45     44.93 o 
 -18   2   3      117.94      179.43     32.75 o 
 -16   2   3       20.79       39.90     13.74 o 
 -14   2   3        9.42        6.20     10.66 o 
 -12   2   3      920.05      993.36     24.88 o 
 -10   2   3     5034.31     5253.33     68.96 o 
  -8   2   3     1056.10     1047.28     26.39 o 
  -6   2   3      172.66      161.09      8.35 o 
  -4   2   3       94.40       99.13      5.52 o 
  -2   2   3    26399.22    24923.60    306.87 o 
   0   2   3    77994.42    73299.45    848.33 o 
   2   2   3    11902.99    10917.60    134.65 o 
   6   2   3      204.84      188.17     18.02 o 
   8   2   3      836.01      758.60     21.41 o 
  10   2   3     4960.58     5302.72     62.28 o 
  12   2   3      521.63      473.88     19.00 o 
  14   2   3        2.52        0.00      8.56 o 
  16   2   3       48.02       60.87     19.70 o 
  18   2   3      480.06      529.57     35.53 o 
  20   2   3      509.92      523.90     37.56 o 
  22   2   3       81.78       85.07     26.60 o 
  24   2   3      183.93      179.65     31.93 o 
  26   2   3      212.43      162.91     32.16 o 
 -31   3   3       54.59       86.90     29.88 o 
 -29   3   3        0.02        0.00     23.98 o 
 -27   3   3      207.01      256.52     32.90 o 
 -25   3   3      199.34      204.30     28.58 o 
 -23   3   3     2687.61     2733.74     72.06 o 
 -21   3   3      955.48      898.31     41.23 o 
 -19   3   3     1813.21     1883.59     64.08 o 
 -17   3   3     2063.74     1978.11     51.20 o 
 -15   3   3     4480.02     4406.56     78.99 o 
 -13   3   3    10602.86    10925.39    151.47 o 
 -11   3   3     4188.90     4246.94     70.63 o 
  -9   3   3     8804.97     8508.07    104.32 o 
  -7   3   3      172.96      166.43     10.56 o 
  -5   3   3     1025.63     1118.83     24.64 o 
  -3   3   3     4886.99     4691.09     57.27 o 
   1   3   3     3321.99     3422.08     70.24 o 
   3   3   3    14177.14    13181.13    152.93 o 
   5   3   3     1721.86     1813.14     46.25 o 
   7   3   3       20.53        0.00      8.93 o 
   9   3   3     8120.22     8085.38    107.72 o 
  11   3   3     2499.41     2439.88     57.52 o 
  13   3   3      118.90      148.10     16.09 o 
  15   3   3        0.56        2.17     16.85 o 
  17   3   3      490.10      493.71     41.58 o 
  19   3   3       49.71       48.91     21.97 o 
  21   3   3       14.75        0.00     21.10 o 
  23   3   3       43.48       27.93     24.96 o 
  25   3   3       79.08       56.67     27.00 o 
 -30   4   3       21.17       56.41     27.53 o 
 -28   4   3        1.43       75.36     23.81 o 
 -26   4   3      416.24      522.14     61.88 o 
 -24   4   3      121.91      101.42     23.38 o 
 -22   4   3     2495.93     2286.65     64.33 o 
 -20   4   3     1144.65     1109.42     43.42 o 
 -18   4   3     1120.60     1114.39     42.02 o 
 -16   4   3      538.04      551.65     31.21 o 
 -14   4   3      755.54      698.00     30.36 o 
 -12   4   3     4015.07     4092.95     72.84 o 
 -10   4   3     1583.27     1724.66     40.76 o 
  -8   4   3       10.74       13.81      8.69 o 
  -6   4   3     4249.45     4014.45     52.63 o 
  -4   4   3        5.04        6.86      5.48 o 
  -2   4   3      392.53      357.63     21.93 o 
   0   4   3     4674.21     4895.06     67.15 o 
   2   4   3     1438.82     1516.31     29.43 o 
   4   4   3     4380.39     4644.66     69.79 o 
   6   4   3     2227.75     2287.19     45.24 o 
   8   4   3    11129.35    11548.86    145.83 o 
  10   4   3      763.86      747.72     31.75 o 
  12   4   3     1925.11     1950.23     61.36 o 
  14   4   3       76.28       28.61     21.10 o 
  16   4   3      287.36      284.35     27.88 o 
  18   4   3       75.84      123.81     24.93 o 
  20   4   3       50.08       12.26     23.85 o 
  22   4   3      266.26      256.11     33.24 o 
  24   4   3       20.04       27.46     31.76 o 
 -29   5   3       34.17       26.11     25.38 o 
 -27   5   3       64.77       38.07     24.25 o 
 -25   5   3      129.44      109.67     25.45 o 
 -23   5   3      127.70      142.07     25.64 o 
 -21   5   3       51.21       30.57     22.84 o 
 -19   5   3      732.69      708.03     37.39 o 
 -17   5   3       27.56       34.60     22.49 o 
 -15   5   3      149.38      168.44     20.70 o 
 -13   5   3        4.83        1.09     12.84 o 
 -11   5   3      291.35      289.26     18.67 o 
  -9   5   3     2445.54     2444.69     45.16 o 
  -7   5   3       11.44        1.78      6.94 o 
  -5   5   3     5295.82     5312.37     89.46 o 
  -3   5   3     1836.48     1736.90     46.42 o 
  -1   5   3        0.21        0.00      7.19 o 
   1   5   3     2419.92     2206.32    116.61 o 
   3   5   3      154.90      138.02     19.30 o 
   5   5   3       58.64       30.55     11.78 o 
   7   5   3      264.42      217.82     39.62 o 
   9   5   3     1013.17     1114.23     55.06 o 
  11   5   3      605.39      568.89     32.35 o 
  13   5   3      518.51      457.15     39.17 o 
  15   5   3      187.06      215.44     25.89 o 
  17   5   3       81.02       58.19     21.47 o 
  19   5   3       73.95       95.74     27.33 o 
  21   5   3        1.05        8.68     30.17 o 
  23   5   3       11.46        0.00     29.35 o 
 -28   6   3      109.04      134.64     30.46 o 
 -26   6   3       98.17      144.72     29.69 o 
 -24   6   3        6.02        5.29     21.06 o 
 -22   6   3       71.77       37.80     21.97 o 
 -20   6   3      374.87      408.82     50.28 o 
 -18   6   3      116.88       93.85     21.32 o 
 -16   6   3       22.46       46.71     18.21 o 
 -14   6   3       12.18       35.56     13.47 o 
 -12   6   3      227.37      259.25     20.29 o 
 -10   6   3        3.80        0.00     10.76 o 
  -8   6   3      170.14      179.26     16.01 o 
  -6   6   3       15.11       15.36     10.29 o 
  -4   6   3       24.92       16.30      8.29 o 
  -2   6   3      353.36      365.20     31.06 o 
   0   6   3      199.73      178.38     21.27 o 
   2   6   3      179.70      174.17     22.76 o 
   4   6   3        2.41        0.00      6.96 o 
   6   6   3       15.13       21.97      9.79 o 
   8   6   3      278.41      247.58     25.99 o 
  10   6   3      428.08      351.23     50.81 o 
  12   6   3      822.77      903.30     39.87 o 
  14   6   3      117.76      131.41     23.49 o 
  16   6   3       46.63       60.01     22.68 o 
  18   6   3        0.26        1.85     21.52 o 
  20   6   3       10.64        0.00     28.08 o 
  22   6   3       29.86       21.26     32.66 o 
 -25   7   3      234.73      227.33     33.28 o 
 -23   7   3       47.94       46.08     23.30 o 
 -21   7   3       40.27       53.13     21.42 o 
 -19   7   3      294.86      260.97     24.67 o 
 -17   7   3        7.79        0.00     14.10 o 
 -15   7   3      266.57      282.48     23.56 o 
 -13   7   3     1857.14     1910.94     46.76 o 
 -11   7   3      301.54      303.61     22.17 o 
  -9   7   3      105.15       90.92     14.89 o 
  -7   7   3      253.38      243.41     29.20 o 
  -5   7   3     1093.31     1176.27     33.91 o 
  -3   7   3      337.52      329.23     20.86 o 
  -1   7   3       14.04        9.67     12.75 o 
   1   7   3      521.96      540.08     25.30 o 
   3   7   3       14.41        2.30     10.88 o 
   5   7   3      158.53      159.67     16.92 o 
   7   7   3      569.47      546.95     33.80 o 
   9   7   3      192.16      183.68     24.25 o 
  11   7   3       10.50        3.20     16.96 o 
  13   7   3      413.68      341.56     38.02 o 
  15   7   3       19.26       33.54     27.14 o 
  17   7   3        0.01        0.00     25.14 o 
  19   7   3        4.54        0.00     29.14 o 
  21   7   3        9.93       12.94     31.76 o 
 -22   8   3      160.88      199.47     27.68 o 
 -20   8   3       82.09       66.62     29.37 o 
 -18   8   3       23.01       17.37     16.08 o 
 -16   8   3       79.90       67.94     18.00 o 
 -14   8   3       65.77       72.32     22.96 o 
 -12   8   3      192.68      179.22     20.31 o 
 -10   8   3       87.20       81.17     19.02 o 
  -8   8   3        1.46        0.00     14.39 o 
  -6   8   3       86.20      110.07     19.33 o 
  -4   8   3       90.60       88.86     18.88 o 
  -2   8   3       49.81       39.19     17.18 o 
   0   8   3      217.67      226.25     25.17 o 
   2   8   3       59.03       59.69     18.62 o 
   4   8   3       42.28       33.93     17.24 o 
   6   8   3      245.99      243.23     26.83 o 
   8   8   3       58.48       25.89     16.96 o 
  10   8   3        6.01        3.11     16.45 o 
  12   8   3       11.52       54.25     26.96 o 
  14   8   3       29.38       71.08     27.25 o 
  16   8   3        2.98       20.14     28.52 o 
  18   8   3        0.07        0.53     29.97 o 
 -19   9   3        3.99        0.00     19.30 o 
 -17   9   3       12.75        4.72     23.44 o 
 -15   9   3       14.03       27.55     21.35 o 
 -13   9   3       13.05       15.16     17.32 o 
 -11   9   3       84.59       42.07     32.26 o 
  -9   9   3       54.45       35.61     19.12 o 
  -7   9   3      113.09      185.45     47.30 o 
  -5   9   3       57.61       36.36     17.72 o 
  -3   9   3        0.03        0.00     15.81 o 
  -1   9   3       34.75       45.62     18.54 o 
   1   9   3        0.02        2.15     16.45 o 
   3   9   3       15.74        8.50     17.65 o 
   5   9   3      206.47      204.65     27.15 o 
   7   9   3        0.20        0.00     19.01 o 
   9   9   3        0.35       34.21     25.51 o 
  11   9   3        0.21        3.03     24.41 o 
  13   9   3       20.64       11.01     26.83 o 
  15   9   3      117.25       97.82     34.47 o 
 -16  10   3       22.85        0.00     24.38 o 
 -14  10   3       30.70       49.01     26.31 o 
 -12  10   3       20.89       25.33     23.94 o 
 -10  10   3        9.91        1.21     22.28 o 
  -8  10   3        0.03        0.00     18.05 o 
  -6  10   3      169.69      180.75     27.69 o 
  -4  10   3       21.19       42.31     24.76 o 
  -2  10   3       28.29       32.95     19.51 o 
   0  10   3       12.35       11.91     19.12 o 
   2  10   3       44.53       38.20     20.99 o 
   4  10   3        1.35        0.00     23.12 o 
   6  10   3       10.77        8.54     33.91 o 
   8  10   3        4.74        0.58     25.74 o 
  10  10   3        7.89       31.72     53.21 o 
  -7  11   3        0.49        0.00     30.41 o 
  -5  11   3       12.15       18.11     22.28 o 
  -3  11   3       16.12       18.11     23.94 o 
  -1  11   3       27.13        0.00     32.16 o 
   1  11   3        0.86       19.88     32.75 o 
   3  11   3        0.64        0.00     29.24 o 
 -32   0   4      408.42      415.16     79.52 o 
 -30   0   4       97.43       88.88     54.97 o 
 -28   0   4       16.90       59.64     47.95 o 
 -26   0   4       26.24       21.05     43.27 o 
 -24   0   4     3964.19     4008.94    150.86 o 
 -22   0   4     1732.28     1778.76     91.22 o 
 -20   0   4        0.29        0.00      9.36 o 
 -16   0   4     2160.40     2233.68     87.71 o 
 -14   0   4    25481.16    28938.49    609.29 o 
 -12   0   4     4967.49     4904.75    130.98 o 
 -10   0   4     3029.08     2466.41     77.18 o 
  -8   0   4     4555.53     4475.55    111.10 o 
  -6   0   4    14717.01    13807.91    287.69 o 
  -4   0   4    38460.94    36195.77    422.31 o 
  -2   0   4     2364.92     2148.63     32.42 o 
   0   0   4     1343.79     1480.05     26.19 o 
   2   0   4      664.83      561.91     18.61 o 
   4   0   4     2034.16     1936.13     37.90 o 
   6   0   4     2706.14     3014.20     65.17 o 
   8   0   4     1490.44      826.69    167.23 o 
  10   0   4     3716.39     3521.94     79.54 o 
  12   0   4      789.59      848.05     40.42 o 
  14   0   4     6690.96     6844.78    126.27 o 
  16   0   4        3.25        5.85     22.33 o 
  18   0   4       37.89       55.04     24.64 o 
  20   0   4      128.27      170.65     32.47 o 
  22   0   4       38.32       65.08     27.22 o 
  24   0   4       74.37       98.92     33.63 o 
  26   0   4        5.65        3.24     39.18 o 
 -33   1   4        9.71        9.91     40.93 o 
 -31   1   4       14.92       61.02     61.98 o 
 -29   1   4        0.00       38.44     32.47 o 
 -27   1   4      137.38       89.22     53.80 o 
 -25   1   4       13.60        0.00     25.48 o 
 -23   1   4       21.65       50.16     26.87 o 
 -21   1   4      536.42      602.28     63.15 o 
 -17   1   4      626.61      721.98     43.65 o 
 -15   1   4     1989.21     1902.00     48.04 o 
 -13   1   4    16710.08    16492.39    268.13 o 
 -11   1   4     1960.24     2167.83     68.17 o 
  -9   1   4      391.16      362.74     15.86 o 
  -7   1   4       11.92        1.92      5.54 o 
  -5   1   4      594.78      532.19     14.96 o 
  -3   1   4      758.58      856.69     14.03 o 
  -1   1   4       40.22       40.40      5.40 o 
   1   1   4        3.85        3.47      4.38 o 
   3   1   4     9981.24     9841.21    100.07 o 
   5   1   4      116.59      122.77      9.24 o 
   7   1   4     5583.32     5363.48     64.09 o 
   9   1   4       48.86       36.79     10.90 o 
  11   1   4     2991.75     3041.67     43.79 o 
  13   1   4     1327.41     1385.32     39.65 o 
  15   1   4      388.53      393.00     23.32 o 
  17   1   4       50.01       72.23     18.48 o 
  19   1   4       36.48       26.38     17.15 o 
  21   1   4      307.04      362.06     29.52 o 
  23   1   4       37.40       22.87     20.72 o 
  25   1   4       24.78        1.24     24.34 o 
 -32   2   4       14.97       60.70     41.32 o 
 -30   2   4       85.99       51.68     38.39 o 
 -28   2   4      104.57      159.45     40.52 o 
 -26   2   4     1486.18     1449.86     69.70 o 
 -24   2   4     1751.12     1760.84     49.75 o 
 -22   2   4     1259.93     1378.96     48.58 o 
 -20   2   4       68.83       36.43     15.23 o 
 -18   2   4        7.93        1.23     12.73 o 
 -16   2   4       26.17       36.41     10.78 o 
 -14   2   4     3864.74     4076.77     60.13 o 
 -12   2   4       45.13       28.08     10.63 o 
 -10   2   4       13.66        1.75      5.29 o 
  -8   2   4        5.39        2.42      5.01 o 
  -6   2   4      764.36      709.90     16.80 o 
  -4   2   4     5989.65     5843.66     82.87 o 
  -2   2   4    27151.30    27982.49    343.86 o 
   0   2   4    53425.69    53858.90    543.29 o 
   2   2   4    17392.62    17265.23    181.41 o 
   4   2   4     6010.75     5572.41     85.15 o 
   6   2   4      567.61      542.36     17.83 o 
   8   2   4      772.35      805.95     27.29 o 
  10   2   4     5205.28     5176.77     62.78 o 
  12   2   4        0.67       14.03     11.24 o 
  14   2   4      853.88      946.69     39.94 o 
  16   2   4      335.94      315.42     22.92 o 
  18   2   4       70.62       46.89     20.82 o 
  20   2   4        0.73        0.00     20.09 o 
  22   2   4       17.62        7.51     24.25 o 
  24   2   4      523.15      585.23     45.42 o 
  26   2   4        1.27       27.22     31.19 o 
 -31   3   4        0.08       10.59     35.69 o 
 -29   3   4        4.29       38.97     25.89 o 
 -27   3   4       11.68       24.23     26.24 o 
 -25   3   4       14.63       45.95     21.47 o 
 -23   3   4     5260.87     4751.75     96.28 o 
 -21   3   4       52.01       64.63     19.20 o 
 -19   3   4      796.71      883.54     37.34 o 
 -17   3   4      261.33      180.66     20.05 o 
 -15   3   4     1299.06     1288.06     37.80 o 
 -13   3   4      508.20      523.05     32.75 o 
 -11   3   4      950.17      874.49     30.42 o 
  -9   3   4      679.22      764.84     22.07 o 
  -7   3   4     5038.91     4995.16     57.57 o 
  -5   3   4       12.72       22.83      4.66 o 
  -3   3   4      269.21      251.33     13.84 o 
  -1   3   4      218.94      213.83      7.56 o 
   1   3   4      375.32      367.64     12.71 o 
   3   3   4    14722.85    14804.20    243.10 o 
   5   3   4     1524.01     1691.40     40.83 o 
   7   3   4     5824.81     5700.77     93.22 o 
   9   3   4     1213.68     1276.77     40.66 o 
  11   3   4     3928.45     4171.65     80.82 o 
  13   3   4     2009.70     2130.20     57.93 o 
  15   3   4        6.30       28.16     18.04 o 
  17   3   4      130.49      152.74     25.18 o 
  19   3   4       11.54        6.37     21.33 o 
  21   3   4       96.21       97.70     34.05 o 
  23   3   4        0.03        6.94     29.74 o 
  25   3   4        3.73       10.11     30.46 o 
 -30   4   4       22.59       40.01     27.09 o 
 -28   4   4       31.14       46.94     23.39 o 
 -26   4   4       21.80       28.58     34.61 o 
 -24   4   4      263.64      275.10     35.62 o 
 -22   4   4      116.18      147.61     23.98 o 
 -20   4   4     1334.64     1311.15     46.24 o 
 -18   4   4     2258.12     2149.91     55.80 o 
 -16   4   4      773.08      715.82     32.40 o 
 -14   4   4     7166.93     6743.42    106.17 o 
 -12   4   4     2557.34     2813.20     50.57 o 
 -10   4   4        9.38        7.95      7.30 o 
  -8   4   4      297.94      291.48     14.75 o 
  -6   4   4     3531.51     3648.94     49.68 o 
  -4   4   4      103.97      114.23      7.85 o 
  -2   4   4       16.16        0.30      6.34 o 
   0   4   4      593.00      617.82     16.90 o 
   2   4   4     7606.62     7633.83    100.59 o 
   4   4   4     1923.69     1796.76     39.15 o 
   6   4   4     3311.65     3475.56     62.99 o 
   8   4   4     1143.89     1151.24     34.28 o 
  10   4   4      602.50      497.90     49.37 o 
  12   4   4     4330.44     4452.85     78.21 o 
  14   4   4      175.98      186.02     28.13 o 
  16   4   4       16.77       27.24     23.51 o 
  18   4   4      468.98      521.50     41.05 o 
  20   4   4      423.42      378.07     45.46 o 
  22   4   4      100.68      131.98     37.10 o 
  24   4   4       23.16       28.99     30.61 o 
 -29   5   4      209.28      195.38     31.79 o 
 -27   5   4       78.39       90.44     26.22 o 
 -25   5   4      259.78      242.26     30.99 o 
 -23   5   4       55.70       35.42     20.12 o 
 -21   5   4      447.75      374.61     31.72 o 
 -19   5   4      627.06      617.62     36.66 o 
 -17   5   4     1574.63     1578.06     48.12 o 
 -15   5   4      735.29      764.62     34.12 o 
 -13   5   4     2647.55     2892.32     62.12 o 
 -11   5   4      937.22      997.76     28.53 o 
  -9   5   4      603.09      602.46     27.01 o 
  -7   5   4        3.06        1.67      8.15 o 
  -5   5   4       19.85       30.65      8.90 o 
  -3   5   4      380.62      443.61     19.19 o 
  -1   5   4     2341.75     2447.04     42.94 o 
   1   5   4      210.06      208.23     12.89 o 
   3   5   4      294.12      245.10     21.33 o 
   5   5   4       34.14       33.10     11.81 o 
   7   5   4       91.81       51.69     14.56 o 
   9   5   4     1478.76     1592.11     46.29 o 
  11   5   4     1623.68     1600.13     48.50 o 
  13   5   4      980.06      901.88     41.12 o 
  15   5   4       53.19       43.82     20.34 o 
  17   5   4     1013.26     1034.25     60.23 o 
  19   5   4      110.48      138.94     38.01 o 
  21   5   4        5.34       19.31     33.91 o 
  23   5   4        9.15        0.00     50.29 o 
 -28   6   4       11.27       38.97     25.99 o 
 -26   6   4       27.46       13.45     22.15 o 
 -24   6   4      405.69      340.27     33.22 o 
 -22   6   4        0.67        8.58     29.31 o 
 -20   6   4       93.79      115.68     22.26 o 
 -18   6   4      177.26      166.69     23.23 o 
 -16   6   4      234.97      228.13     21.29 o 
 -14   6   4     1416.35     1483.87     40.27 o 
 -12   6   4      456.22      511.76     25.71 o 
 -10   6   4       36.04       11.80     10.59 o 
  -8   6   4      130.14      134.71     14.47 o 
  -6   6   4      500.01      477.87     21.61 o 
  -4   6   4       67.58       74.16     11.94 o 
  -2   6   4       31.21        8.00     10.24 o 
   0   6   4     1208.32     1350.84     35.44 o 
   2   6   4      995.29     1128.48     32.78 o 
   4   6   4       41.50        4.25      9.50 o 
   6   6   4      385.99      374.05     21.04 o 
   8   6   4      112.75       92.12     18.54 o 
  10   6   4        7.00        0.00     20.22 o 
  12   6   4      532.71      533.86     35.23 o 
  14   6   4       44.09        0.00     26.04 o 
  16   6   4      155.89      188.18     47.95 o 
  18   6   4      194.20      209.61     39.27 o 
  20   6   4        6.61        0.00     25.13 o 
 -25   7   4      133.15      120.46     27.82 o 
 -23   7   4      138.07      124.83     26.47 o 
 -21   7   4       43.11       34.86     17.43 o 
 -19   7   4        0.00        0.00     16.71 o 
 -17   7   4        2.48        0.00     13.51 o 
 -15   7   4      220.40      227.20     22.62 o 
 -13   7   4       55.19       51.82     14.99 o 
 -11   7   4       19.33       44.67     13.86 o 
  -9   7   4       80.75       82.43     14.60 o 
  -7   7   4       11.49        9.51     11.12 o 
  -5   7   4       80.17       82.22     14.03 o 
  -3   7   4      296.72      305.92     25.13 o 
  -1   7   4        1.49        0.00     18.86 o 
   1   7   4      477.16      421.28     29.08 o 
   3   7   4      275.45      244.88     23.87 o 
   5   7   4        2.26        0.00     13.97 o 
   7   7   4      184.99      160.23     22.24 o 
   9   7   4      119.45      129.64     21.76 o 
  11   7   4       12.16        0.00     22.14 o 
  13   7   4      129.10      156.85     35.53 o 
  15   7   4       19.81        0.00     45.02 o 
  17   7   4       81.53       99.50     35.08 o 
  19   7   4       12.45       10.49     30.46 o 
 -24   8   4       42.76       14.66     45.91 o 
 -22   8   4       32.85       14.24     23.75 o 
 -20   8   4       75.26       43.88     20.73 o 
 -18   8   4       31.81       30.76     19.12 o 
 -16   8   4      191.98      192.81     25.73 o 
 -14   8   4      268.91      254.09     27.39 o 
 -12   8   4      294.12      296.88     28.06 o 
 -10   8   4       60.77       59.87     26.96 o 
  -8   8   4       37.01       23.04     16.18 o 
  -6   8   4      344.95      368.38     33.35 o 
  -4   8   4       78.50       86.12     19.58 o 
  -2   8   4      118.42      128.95     20.61 o 
   0   8   4       21.30       20.15     17.98 o 
   2   8   4       25.38       13.34     16.45 o 
   4   8   4       59.82       69.77     21.87 o 
   6   8   4       68.38       85.35     30.60 o 
   8   8   4        1.12        0.00     41.52 o 
  10   8   4       92.67       68.65     32.75 o 
  12   8   4       34.13       13.89     26.11 o 
  14   8   4        0.47        0.00     23.97 o 
  16   8   4       38.76       33.39     38.59 o 
 -21   9   4      166.59      208.05     39.44 o 
 -19   9   4      132.10      121.70     25.84 o 
 -17   9   4       20.44       42.20     21.05 o 
 -15   9   4       14.94       28.21     18.40 o 
 -13   9   4       53.99       36.96     32.91 o 
 -11   9   4      636.14      620.12     40.59 o 
  -9   9   4      557.97      554.42     37.56 o 
  -7   9   4       65.99       63.37     26.96 o 
  -5   9   4        1.13       10.04     16.31 o 
  -3   9   4       48.56       41.63     18.72 o 
  -1   9   4       25.63        6.67     17.07 o 
   1   9   4      111.14      111.60     21.41 o 
   3   9   4        7.16        0.00     16.17 o 
   5   9   4      205.30      198.19     41.52 o 
   7   9   4        4.97        9.54     23.81 o 
   9   9   4       39.13       16.14     25.30 o 
  11   9   4       10.38       51.63     29.50 o 
  13   9   4       31.91        0.00     64.91 o 
 -16  10   4       77.65       77.10     30.11 o 
 -14  10   4       76.65       79.09     22.99 o 
 -12  10   4      207.53      220.73     45.41 o 
 -10  10   4       50.08       75.45     22.72 o 
  -8  10   4      551.19      658.97     42.53 o 
  -6  10   4        1.75        0.00     18.62 o 
  -4  10   4        0.36       10.97     18.04 o 
  -2  10   4       34.10       43.40     20.21 o 
   0  10   4      147.68      216.36     28.92 o 
   2  10   4       15.21        0.00     27.48 o 
   4  10   4        0.09        0.00     23.79 o 
   6  10   4        3.67       27.10     38.59 o 
   8  10   4        1.34        6.24     36.25 o 
  -7  11   4        5.28       28.64     23.56 o 
  -5  11   4       15.27       18.53     23.81 o 
  -3  11   4       14.61        2.34     33.91 o 
  -1  11   4        2.24       16.37     33.91 o 
 -33   1   5       38.14      108.49     44.63 o 
 -31   1   5        3.47        0.00     35.08 o 
 -29   1   5        4.49        0.00     29.74 o 
 -27   1   5      163.44      104.47     45.02 o 
 -25   1   5      306.13      279.31     38.01 o 
 -23   1   5     2187.73     2208.74    112.27 o 
 -21   1   5      102.73       63.15     33.91 o 
 -19   1   5        6.52        0.00      6.51 o 
 -17   1   5     1081.74     1041.04     31.65 o 
 -15   1   5     1270.07     1403.05     36.13 o 
 -13   1   5     1297.15     1554.95     36.83 o 
 -11   1   5     4552.75     4244.75     68.69 o 
  -9   1   5     2685.12     2634.40    103.46 o 
  -7   1   5     1533.94     1447.93     26.39 o 
  -5   1   5     2505.42     2289.94     33.11 o 
  -3   1   5     1398.64     1455.90     18.86 o 
  -1   1   5     3658.13     3563.23     45.25 o 
   1   1   5    18620.45    17839.89    186.20 o 
   3   1   5     1579.73     1379.31     23.78 o 
   5   1   5      288.70      259.47     15.82 o 
   7   1   5        2.55       14.79      7.66 o 
   9   1   5       13.79       28.97      9.63 o 
  11   1   5     2276.56     2298.36     38.92 o 
  13   1   5      367.54      349.66     19.13 o 
  15   1   5       10.08       16.30     14.93 o 
  17   1   5        2.40        0.00     18.58 o 
  19   1   5        0.00        5.89     16.56 o 
  21   1   5       23.85       25.25     19.85 o 
  23   1   5       32.63       16.52     21.54 o 
  25   1   5        2.16       19.88     33.91 o 
 -32   2   5        0.38        0.00     35.08 o 
 -30   2   5        6.80        0.00     33.12 o 
 -28   2   5      243.53      211.44     39.46 o 
 -26   2   5      152.85      164.03     29.19 o 
 -24   2   5       50.91       18.71     24.81 o 
 -22   2   5     2353.90     2244.22     92.97 o 
 -18   2   5       37.92       54.65     11.59 o 
 -16   2   5      319.19      353.80     27.71 o 
 -14   2   5      180.18      212.97     28.36 o 
 -12   2   5      145.32      285.06     55.06 o 
 -10   2   5       81.62      110.59     12.37 o 
  -8   2   5     5116.06     4715.21     61.78 o 
  -6   2   5       13.64       21.84      5.11 o 
  -4   2   5     4140.76     4044.60     53.59 o 
  -2   2   5      441.01      506.38     11.06 o 
   0   2   5      635.87      657.66     34.26 o 
   2   2   5        0.29       11.30      6.24 o 
   4   2   5     6645.87     7234.71     80.76 o 
   6   2   5        1.53       15.57      8.81 o 
   8   2   5      242.95      221.02     16.84 o 
  10   2   5      491.04      473.90     25.06 o 
  12   2   5       48.34       34.41     11.78 o 
  14   2   5      237.89      257.37     20.89 o 
  16   2   5      952.79      999.10     34.39 o 
  18   2   5        1.73        4.92     16.34 o 
  20   2   5        1.10        0.92     22.72 o 
  22   2   5      466.49      497.70     50.73 o 
  24   2   5      228.22      259.83     44.19 o 
 -33   3   5        8.90       16.02     37.10 o 
 -31   3   5        6.46       18.90     34.78 o 
 -29   3   5        0.01       32.20     24.90 o 
 -27   3   5      181.81      123.59     32.66 o 
 -25   3   5       26.78        9.59     21.19 o 
 -23   3   5     1150.58     1215.41     78.36 o 
 -21   3   5       44.97       51.85     17.70 o 
 -19   3   5       35.42       47.29     16.41 o 
 -17   3   5        9.84        0.18     10.46 o 
 -15   3   5     3490.86     3701.91     59.56 o 
 -13   3   5      774.09     1002.80     32.12 o 
 -11   3   5        0.17        0.00      6.28 o 
  -9   3   5    13264.21    13513.97    138.78 o 
  -7   3   5      599.52      476.25     23.84 o 
  -5   3   5    19396.41    19217.82    247.58 o 
  -3   3   5       97.50      127.06     11.48 o 
   1   3   5     1422.78     1340.15     35.62 o 
   3   3   5      830.72      798.19     50.12 o 
   5   3   5     4047.13     4127.75     63.07 o 
   7   3   5       22.16       67.25     17.63 o 
   9   3   5       16.84       11.31     11.76 o 
  11   3   5      428.18      400.44     34.30 o 
  13   3   5        3.72        5.40     16.79 o 
  15   3   5       53.87       46.60     19.84 o 
  17   3   5       89.51       53.84     22.40 o 
  19   3   5      186.56      270.65     39.69 o 
  21   3   5      229.60      235.04     40.52 o 
  23   3   5        8.51        0.00     29.77 o 
 -32   4   5       11.14       90.48     41.79 o 
 -30   4   5      102.73      120.91     28.03 o 
 -28   4   5       46.58       35.09     22.54 o 
 -26   4   5      798.17      662.25     42.58 o 
 -24   4   5      331.67      367.52     32.47 o 
 -22   4   5      470.33      410.07     31.87 o 
 -20   4   5      839.80      898.96     47.33 o 
 -18   4   5       49.16       47.66     16.94 o 
 -16   4   5     2082.98     2161.22     52.18 o 
 -14   4   5      761.16      762.86     27.76 o 
 -12   4   5      119.61      135.86     14.98 o 
 -10   4   5     4989.59     5230.34     73.93 o 
  -8   4   5      148.36      152.02     20.58 o 
  -6   4   5      155.47      171.85      8.15 o 
  -4   4   5     1419.13     1507.95     33.70 o 
  -2   4   5     1595.98     1489.09     48.28 o 
   0   4   5    13685.10    13333.93    130.96 o 
   2   4   5    14531.18    14802.87    175.14 o 
   4   4   5      205.04      206.72     16.66 o 
   6   4   5     2562.36     2645.46     57.93 o 
   8   4   5       11.43        0.00     13.00 o 
  10   4   5      261.82      219.47     25.99 o 
  12   4   5      516.49      462.38     29.44 o 
  14   4   5      131.08      154.87     22.90 o 
  16   4   5      268.76      271.40     37.56 o 
  18   4   5      106.90      118.12     32.25 o 
  20   4   5        9.78        0.00     25.64 o 
  22   4   5      135.12      100.90     40.35 o 
 -29   5   5      229.65      272.38     34.27 o 
 -27   5   5       14.38        0.00     27.09 o 
 -25   5   5       15.85        4.53     19.33 o 
 -23   5   5      416.64      401.51     33.93 o 
 -21   5   5      489.92      490.84     34.53 o 
 -19   5   5     1029.48     1013.56     47.88 o 
 -17   5   5     1651.05     1706.68     49.58 o 
 -15   5   5      324.61      417.44     27.35 o 
 -13   5   5      176.39      169.70     16.11 o 
 -11   5   5     1718.54     1839.04     45.05 o 
  -9   5   5       81.28       56.41     10.26 o 
  -7   5   5        7.39        6.76      5.40 o 
  -5   5   5      204.30      185.10     15.82 o 
  -3   5   5      677.40      653.42     18.21 o 
  -1   5   5       33.14       40.03      7.70 o 
   1   5   5      665.36      725.39     18.04 o 
   3   5   5      441.65      447.65     27.33 o 
   5   5   5     1019.31      879.26     30.57 o 
   7   5   5     1921.29     1794.40     45.08 o 
   9   5   5      621.00      577.32     30.55 o 
  11   5   5        0.35        0.00     15.90 o 
  13   5   5     1294.46     1325.78    118.70 o 
  15   5   5      182.63      225.20     37.18 o 
  17   5   5      107.41       79.90     31.83 o 
  19   5   5       60.32       56.70     32.12 o 
  21   5   5       28.66       36.62     31.83 o 
 -28   6   5       17.63        0.00     22.68 o 
 -26   6   5       30.13       19.31     23.29 o 
 -24   6   5       55.76       47.30     22.65 o 
 -22   6   5      515.11      546.45     52.17 o 
 -20   6   5       84.09       57.62     19.67 o 
 -18   6   5       17.22        0.00     14.28 o 
 -16   6   5       22.98       23.50     14.09 o 
 -14   6   5      427.29      413.48     24.53 o 
 -12   6   5       21.93       34.32     17.39 o 
 -10   6   5      130.40      144.32     15.00 o 
  -8   6   5       57.10       61.32     17.41 o 
  -6   6   5     1285.33     1365.86     34.00 o 
  -4   6   5      248.99      241.62     16.25 o 
  -2   6   5      151.69      155.60     15.36 o 
   0   6   5      507.87      482.90     29.23 o 
   2   6   5      314.59      300.35     23.49 o 
   4   6   5     1167.29     1279.15     38.99 o 
   6   6   5      907.79      880.32     36.29 o 
   8   6   5      278.85      335.71     27.48 o 
  10   6   5       21.85        5.02     22.19 o 
  12   6   5      254.73      173.83     34.73 o 
  14   6   5       27.46        9.36     26.46 o 
  16   6   5      200.46      156.16     70.75 o 
  18   6   5        1.12       37.60     31.97 o 
  20   6   5        8.23        5.47     30.94 o 
 -27   7   5        4.56        0.00     20.02 o 
 -25   7   5        9.18       29.81     23.15 o 
 -23   7   5        3.34       14.94     17.02 o 
 -21   7   5       55.52       29.08     16.91 o 
 -19   7   5       14.53       19.32     15.52 o 
 -17   7   5      462.34      494.60     29.28 o 
 -15   7   5       22.19       26.25     14.43 o 
 -13   7   5      165.18      181.85     23.33 o 
 -11   7   5        0.12        0.00     14.55 o 
  -9   7   5      465.73      483.12     41.65 o 
  -7   7   5       35.63       35.56     15.41 o 
  -5   7   5        7.33        0.00     12.71 o 
  -3   7   5      114.01      141.95     20.23 o 
  -1   7   5      306.41      311.41     25.73 o 
   1   7   5       15.61       29.01     14.98 o 
   3   7   5       36.01       25.19     22.18 o 
   5   7   5        9.87        7.19     14.89 o 
   7   7   5      122.32      116.45     28.38 o 
   9   7   5        5.89        7.94     23.04 o 
  11   7   5      187.69      192.01     45.02 o 
  13   7   5        5.69        4.39     26.31 o 
  15   7   5      116.92      149.64     36.74 o 
  17   7   5      143.34      178.00     39.12 o 
 -24   8   5       19.20       26.70     22.71 o 
 -22   8   5        5.60       41.68     21.83 o 
 -20   8   5       32.66       60.05     21.83 o 
 -18   8   5       53.65       32.61     21.53 o 
 -16   8   5        2.90        6.14     26.81 o 
 -14   8   5      146.83      153.95     23.74 o 
 -12   8   5      127.88      142.06     28.52 o 
 -10   8   5       18.15       32.04     16.62 o 
  -8   8   5       18.22       18.24     15.86 o 
  -6   8   5      588.15      612.46     37.18 o 
  -4   8   5     1254.24     1394.18     75.76 o 
  -2   8   5      553.22      641.08     62.90 o 
   0   8   5       78.18       84.97     19.89 o 
   2   8   5       57.58       52.36     18.36 o 
   4   8   5        5.09        0.00     20.12 o 
   6   8   5       29.27       18.33     26.42 o 
   8   8   5        1.04        0.00     24.41 o 
  10   8   5       14.46       14.80     27.62 o 
  12   8   5       33.47       45.12     27.25 o 
  14   8   5        0.01       17.98     29.77 o 
 -21   9   5       79.53       71.33     25.32 o 
 -19   9   5        1.84        0.00     17.97 o 
 -17   9   5        2.72       26.49     19.75 o 
 -15   9   5        3.92        0.00     17.72 o 
 -13   9   5       27.36       46.13     20.25 o 
 -11   9   5       56.38       55.10     19.96 o 
  -9   9   5        4.92        0.00     16.70 o 
  -7   9   5      172.46      182.04     25.09 o 
  -5   9   5        5.23        0.00     21.06 o 
  -3   9   5       42.97       62.60     19.78 o 
  -1   9   5      181.77      183.17     25.81 o 
   1   9   5       45.29       54.03     71.92 o 
   3   9   5        2.67       25.26     24.88 o 
   5   9   5       62.92       59.17     28.93 o 
   7   9   5        2.86       15.13     27.25 o 
   9   9   5        1.48        0.00     47.36 o 
  11   9   5        2.47       41.52     28.55 o 
 -16  10   5       81.24       78.88     24.25 o 
 -14  10   5       35.94       44.49     22.01 o 
 -12  10   5      114.30      116.26     25.39 o 
 -10  10   5       22.22       42.47     21.11 o 
  -8  10   5       31.61       66.50     21.97 o 
  -6  10   5        0.08        0.00     18.00 o 
  -4  10   5       36.92        3.99     29.24 o 
  -2  10   5       88.78       65.44     27.81 o 
   0  10   5        0.21        0.00     22.28 o 
   2  10   5        1.78        0.00     21.41 o 
   4  10   5       25.75       72.10     30.99 o 
   6  10   5       39.82       41.03     43.27 o 
 -34   0   6      136.46      166.06     65.49 o 
 -32   0   6      523.70      560.18     83.03 o 
 -30   0   6        5.15        0.00     42.10 o 
 -28   0   6      927.83      881.78     87.71 o 
 -26   0   6      949.52      960.13     77.18 o 
 -24   0   6     2863.42     2901.45    122.79 o 
 -22   0   6      728.36      784.71     63.15 o 
 -20   0   6      479.74      424.52     52.63 o 
 -18   0   6    14291.02    14668.64    344.99 o 
 -16   0   6        3.65        0.00     18.71 o 
 -14   0   6     1059.53      919.20     51.46 o 
 -12   0   6       26.94       64.32     17.54 o 
 -10   0   6       40.98       87.71     17.54 o 
  -8   0   6    25280.71    26988.78    394.75 o 
  -6   0   6     5108.07     5007.46    112.27 o 
  -4   0   6     9417.90     9924.01    151.91 o 
  -2   0   6      241.67      246.96     14.03 o 
   0   0   6      580.08      577.98     18.71 o 
   2   0   6     5826.98     5317.36     80.58 o 
   4   0   6     3056.93     2818.31     52.80 o 
   6   0   6      659.98      608.69     35.08 o 
   8   0   6     8629.91     9158.45    136.75 o 
  10   0   6      842.53     1039.92     37.15 o 
  12   0   6      558.85      528.72     32.77 o 
  14   0   6      702.29      557.93     33.90 o 
  16   0   6      369.35      454.63     40.49 o 
  18   0   6      393.62      390.16     45.61 o 
  20   0   6      269.93      308.26     40.05 o 
  22   0   6       76.45       43.27     39.76 o 
  24   0   6        0.06       19.88     43.27 o 
 -33   1   6        5.18       61.40     41.52 o 
 -31   1   6       26.12       50.45     34.26 o 
 -29   1   6        1.93        0.00     28.45 o 
 -27   1   6        0.09        5.18     28.91 o 
 -25   1   6      845.17      782.55     54.12 o 
 -23   1   6     1085.44     1069.08    102.33 o 
 -21   1   6     2128.29     2124.80     58.94 o 
 -19   1   6      115.70      151.76     16.14 o 
 -17   1   6     5119.98     5530.95     91.37 o 
 -15   1   6      953.17      896.91     29.87 o 
 -13   1   6     7621.00     8095.91    118.12 o 
 -11   1   6      650.45      628.19     29.45 o 
  -9   1   6      136.20      156.15     13.83 o 
  -7   1   6     4194.95     4491.62     51.52 o 
  -5   1   6     1790.58     1978.61     26.88 o 
  -3   1   6     8112.90     7959.17     89.93 o 
  -1   1   6     4098.97     4323.68     58.33 o 
   1   1   6     5149.39     5485.97     61.39 o 
   3   1   6     4165.89     4558.42     55.31 o 
   5   1   6       21.76       19.03      7.43 o 
   7   1   6       48.08       76.08      9.77 o 
   9   1   6       62.03       59.46     11.26 o 
  11   1   6       36.06       36.13     11.93 o 
  13   1   6      571.77      634.03     25.28 o 
  15   1   6        3.07        0.00     14.07 o 
  17   1   6      354.95      355.31     27.54 o 
  19   1   6        1.81        0.00     15.76 o 
  21   1   6       16.01       32.53     32.30 o 
  23   1   6        5.48       36.04     24.64 o 
 -34   2   6        4.65        0.00     40.93 o 
 -32   2   6       56.89       60.50     36.79 o 
 -30   2   6       39.03        0.00     31.39 o 
 -28   2   6       46.64       69.06     32.66 o 
 -26   2   6      545.22      526.17     45.84 o 
 -24   2   6      915.46      939.83     52.95 o 
 -22   2   6       71.63       64.47     29.82 o 
 -20   2   6     2417.85     2342.08     64.07 o 
 -18   2   6     1914.96     1812.36     54.43 o 
 -16   2   6     1069.56     1052.89     33.64 o 
 -14   2   6     5900.36     6214.67     98.38 o 
 -12   2   6    22703.46    24972.58    381.00 o 
 -10   2   6      769.09      684.06     21.30 o 
  -8   2   6      314.66      326.41     12.19 o 
  -6   2   6     1451.76     1430.95     24.42 o 
  -4   2   6     1327.85     1346.35     21.40 o 
  -2   2   6     2121.90     2399.31     37.49 o 
   0   2   6      414.31      421.90     15.53 o 
   2   2   6     1775.72     1740.82     27.41 o 
   4   2   6     1134.11     1164.89     24.39 o 
   6   2   6     1434.04     1491.74     30.02 o 
   8   2   6       26.26       28.67      7.74 o 
  10   2   6      611.79      672.29     22.82 o 
  12   2   6      713.49      682.32     24.66 o 
  14   2   6      253.18      249.65     21.92 o 
  16   2   6       79.24       74.88     17.75 o 
  18   2   6      270.93      301.67     56.22 o 
  20   2   6        7.44        0.00     26.31 o 
  22   2   6        4.07        0.00     28.45 o 
 -33   3   6        5.01        0.00     35.62 o 
 -31   3   6       30.00       20.29     37.42 o 
 -29   3   6       53.29       98.15     33.78 o 
 -27   3   6     1060.40      927.03     59.52 o 
 -25   3   6      962.19      971.21     56.16 o 
 -23   3   6      774.55      849.76     51.39 o 
 -21   3   6      582.65      555.90     33.58 o 
 -19   3   6        8.12        7.50     13.14 o 
 -17   3   6      874.08      913.09     34.17 o 
 -15   3   6      840.89      726.20     25.33 o 
 -13   3   6     1057.19     1028.38     33.94 o 
 -11   3   6     2692.50     2925.92     61.22 o 
  -9   3   6      579.02      574.25     25.84 o 
  -7   3   6     6662.33     7108.04    171.44 o 
  -5   3   6     2465.10     2404.70     41.01 o 
  -3   3   6      289.70      298.74     22.62 o 
  -1   3   6    17207.25    17338.95    183.89 o 
   1   3   6     3001.13     3260.60     42.55 o 
   3   3   6       48.23       47.34      9.03 o 
   5   3   6     2015.76     2196.18     42.45 o 
   7   3   6       26.90       20.01     12.55 o 
   9   3   6      160.97      164.49     18.78 o 
  11   3   6       23.53       60.60     14.53 o 
  13   3   6       99.20       71.22     19.40 o 
  15   3   6      475.18      464.93     39.29 o 
  17   3   6       53.79       78.35     28.94 o 
  19   3   6      285.05      303.53     42.15 o 
  21   3   6        7.07       28.59     29.28 o 
 -32   4   6       36.38       59.61     30.08 o 
 -30   4   6       43.24       25.95     31.00 o 
 -28   4   6        2.83        0.00     27.29 o 
 -26   4   6      205.72      294.32     31.21 o 
 -24   4   6     2986.89     2942.23     73.54 o 
 -22   4   6      163.88      159.90     23.25 o 
 -20   4   6       17.66       63.65     18.10 o 
 -18   4   6      364.22      351.78     26.27 o 
 -16   4   6       16.87       20.53     14.84 o 
 -14   4   6      134.37      156.72     15.70 o 
 -12   4   6       17.42       30.40      8.77 o 
 -10   4   6     4808.16     5068.22     64.47 o 
  -8   4   6        0.00       14.35      6.79 o 
  -6   4   6       78.45       62.68     10.83 o 
  -4   4   6      786.13      875.96     25.99 o 
  -2   4   6     2816.64     2905.90     49.37 o 
   0   4   6     5723.89     5573.10     65.37 o 
   2   4   6     2262.57     2317.61     49.37 o 
   4   4   6      532.32      430.17     23.61 o 
   6   4   6      584.33      599.60     40.05 o 
   8   4   6       59.75       41.69     14.97 o 
  10   4   6      273.47      272.23     31.38 o 
  12   4   6      277.24      225.18     30.15 o 
  14   4   6      278.06      282.84     34.02 o 
  16   4   6        9.05       13.17     25.27 o 
  18   4   6       60.78       48.52     28.91 o 
  20   4   6       31.32       64.91     32.25 o 
 -31   5   6        8.13        0.00     32.75 o 
 -29   5   6       71.04       63.09     25.02 o 
 -27   5   6        0.26       30.23     21.49 o 
 -25   5   6      213.29      235.64     29.00 o 
 -23   5   6      461.81      439.75     58.44 o 
 -21   5   6     1795.77     1645.60    100.30 o 
 -19   5   6     2193.92     2233.69     58.52 o 
 -17   5   6      187.12      223.56     22.51 o 
 -15   5   6      100.91       83.17     16.94 o 
 -13   5   6        0.55        9.00      8.71 o 
 -11   5   6      952.68     1006.54     36.06 o 
  -9   5   6       13.52       11.83      7.01 o 
  -7   5   6      216.88      226.92     10.85 o 
  -5   5   6     2768.73     2846.66     53.10 o 
  -3   5   6      878.30      876.90     28.23 o 
  -1   5   6       40.42       51.63     11.50 o 
   1   5   6      178.14      192.58     12.07 o 
   3   5   6     1143.85     1106.51     33.41 o 
   5   5   6      956.96      978.09     32.10 o 
   7   5   6       60.72       92.03     17.34 o 
   9   5   6      708.90      656.50     43.56 o 
  11   5   6      154.60      146.33     28.26 o 
  13   5   6       65.55      123.20     29.04 o 
  15   5   6        2.48       11.32     25.48 o 
  17   5   6       62.62      101.91     32.47 o 
  19   5   6        1.42        0.00     28.52 o 
 -28   6   6        6.93        0.00     20.08 o 
 -26   6   6       43.69       40.34     29.63 o 
 -24   6   6        3.95       45.96     20.69 o 
 -22   6   6      691.72      692.98     40.64 o 
 -20   6   6       11.32       23.40     15.78 o 
 -18   6   6        9.21       10.31     14.10 o 
 -16   6   6      696.58      672.01     29.80 o 
 -14   6   6     2054.28     2165.77     46.93 o 
 -12   6   6      216.98      196.43     16.79 o 
 -10   6   6        0.98        0.00      8.28 o 
  -8   6   6      192.06      213.72     22.96 o 
  -6   6   6      282.81      305.11     26.11 o 
  -4   6   6       78.54      116.13     18.50 o 
  -2   6   6     1173.89     1200.58     36.26 o 
   0   6   6     1937.77     1799.86     45.38 o 
   2   6   6      139.16      128.40     19.48 o 
   4   6   6     2260.30     2101.19     50.39 o 
   6   6   6       11.28        0.00     21.47 o 
   8   6   6      705.38      722.77     46.55 o 
  10   6   6      191.36      191.80     33.08 o 
  12   6   6      586.83      562.73     53.80 o 
  14   6   6      166.79      116.87     33.30 o 
  16   6   6       70.31       47.55     31.83 o 
  18   6   6        5.77       23.64     30.56 o 
 -27   7   6       94.69       69.08     26.43 o 
 -25   7   6       10.10        9.07     21.05 o 
 -23   7   6       94.14       86.02     23.93 o 
 -21   7   6        1.55        9.64     18.66 o 
 -19   7   6      151.65      144.33     32.36 o 
 -17   7   6      132.68      119.11     23.09 o 
 -15   7   6      981.25      933.78     48.09 o 
 -13   7   6       36.94       62.43     18.40 o 
 -11   7   6      557.05      537.39     34.31 o 
  -9   7   6        0.21        0.78     13.88 o 
  -7   7   6      120.51      133.12     19.60 o 
  -5   7   6      105.11       79.99     19.41 o 
  -3   7   6      220.68      252.11     37.65 o 
  -1   7   6       63.98       56.89     17.16 o 
   1   7   6      400.68      415.73     29.59 o 
   3   7   6      134.86      130.02     30.46 o 
   5   7   6       18.77        0.00     19.11 o 
   7   7   6        8.04        0.00     20.50 o 
   9   7   6      174.14      209.45     36.39 o 
  11   7   6      394.63      386.62     44.93 o 
  13   7   6       10.69       27.33     28.31 o 
  15   7   6       72.17       62.63     32.88 o 
  17   7   6       74.70       86.18     34.79 o 
 -24   8   6        0.21        0.00     19.75 o 
 -22   8   6        0.45        5.96     27.81 o 
 -20   8   6        0.00        8.88     18.58 o 
 -18   8   6      298.73      357.24     33.29 o 
 -16   8   6       17.93       27.60     18.45 o 
 -14   8   6      360.54      402.09     32.69 o 
 -12   8   6      574.60      576.10     36.89 o 
 -10   8   6        4.09        0.61     15.48 o 
  -8   8   6      222.90      224.60     25.39 o 
  -6   8   6       16.23        4.00     16.38 o 
  -4   8   6      360.57      336.18     29.37 o 
  -2   8   6       32.86       50.04     18.37 o 
   0   8   6      565.01      520.73     46.31 o 
   2   8   6      492.66      450.80     44.10 o 
   4   8   6       32.15       22.67     30.99 o 
   6   8   6      118.20      117.88     32.22 o 
   8   8   6       22.42       38.49     28.45 o 
  10   8   6        0.00       42.07     28.93 o 
  12   8   6        7.40       30.75     29.35 o 
  14   8   6       42.89       41.24     58.47 o 
 -21   9   6       24.64        0.00     20.61 o 
 -19   9   6        6.67       11.34     24.17 o 
 -17   9   6       30.77       24.54     19.94 o 
 -15   9   6       70.35       54.17     20.80 o 
 -13   9   6       13.59        0.00     17.32 o 
 -11   9   6      108.08      128.36     24.64 o 
  -9   9   6      228.20      288.91     33.34 o 
  -7   9   6      153.13      155.78     30.38 o 
  -5   9   6      251.70      261.38     39.28 o 
  -3   9   6      494.85      537.55     48.33 o 
  -1   9   6      207.05      232.94     37.10 o 
   1   9   6        0.02        0.00     18.54 o 
   3   9   6        2.89        0.00     22.14 o 
   5   9   6       88.13      124.02     31.74 o 
   7   9   6        6.23        0.00     30.41 o 
   9   9   6        3.26       19.78     28.93 o 
  11   9   6        3.71        0.00     39.18 o 
 -16  10   6      140.92      166.07     28.11 o 
 -14  10   6       28.22       17.28     19.78 o 
 -12  10   6       47.15       52.09     24.13 o 
 -10  10   6        0.08        1.51     18.66 o 
  -8  10   6       21.53       54.35     26.87 o 
  -6  10   6      134.01      109.35     31.13 o 
  -4  10   6       73.92       44.30     43.86 o 
  -2  10   6        0.39        4.56     23.60 o 
   0  10   6        2.57        0.00     25.00 o 
   2  10   6       18.78        0.00     24.07 o 
   4  10   6        0.80        5.21     26.36 o 
 -33   1   7       21.34       36.68     35.79 o 
 -31   1   7      164.85      166.39     74.85 o 
 -29   1   7      107.15       35.24     31.39 o 
 -27   1   7       83.85       40.61     29.74 o 
 -25   1   7     1181.06     1041.82     47.18 o 
 -23   1   7      630.58      604.39     45.02 o 
 -21   1   7        5.21        0.00     12.17 o 
 -19   1   7     1880.31     1989.95     49.61 o 
 -17   1   7     1663.20     1815.37     45.42 o 
 -15   1   7     3039.68     3154.48     84.80 o 
 -13   1   7     8845.82     9208.06    132.98 o 
 -11   1   7     1252.04     1068.75     37.47 o 
  -9   1   7     1644.52     1948.57     40.42 o 
  -7   1   7     1132.37     1281.07     23.46 o 
  -5   1   7     5283.13     5391.39     59.85 o 
  -3   1   7     6212.47     6458.77     81.21 o 
  -1   1   7      558.49      544.05     18.19 o 
   1   1   7     4112.40     4223.56     51.29 o 
   3   1   7      542.58      577.88     21.74 o 
   5   1   7      600.86      590.84     18.36 o 
   7   1   7      458.39      450.51     33.82 o 
   9   1   7      151.04      141.14     13.74 o 
  11   1   7      427.39      484.43     25.14 o 
  13   1   7      578.22      567.42     27.18 o 
  15   1   7      111.02      156.60     31.95 o 
  17   1   7      287.90      298.18     30.32 o 
  19   1   7        4.65       26.35     23.01 o 
  21   1   7      226.87      335.35     78.35 o 
 -34   2   7       15.56       14.66     37.29 o 
 -32   2   7       12.37        0.00     32.80 o 
 -30   2   7      170.04      154.91     38.39 o 
 -28   2   7       50.47       96.45     26.26 o 
 -26   2   7       60.90       91.22     28.63 o 
 -24   2   7     4416.57     4200.29    166.65 o 
 -22   2   7     1260.13     1131.48    243.83 o 
 -20   2   7       19.61        5.55     11.60 o 
 -18   2   7       32.56       22.45     13.42 o 
 -16   2   7      130.45      131.97     24.76 o 
 -14   2   7     1911.72     2001.59     46.05 o 
 -12   2   7     7629.55     8118.43    103.58 o 
 -10   2   7     2463.01     2520.56     43.07 o 
  -8   2   7       43.25       48.05      7.11 o 
  -6   2   7     1031.69      884.36     32.84 o 
  -4   2   7     4963.95     5712.08     86.41 o 
  -2   2   7     3379.37     3395.70     48.16 o 
   0   2   7      164.29      181.07     12.91 o 
   2   2   7       76.05       98.69     11.79 o 
   4   2   7       80.62       71.95      9.64 o 
   6   2   7     1111.17     1211.98     31.53 o 
   8   2   7        1.12        0.00      7.50 o 
  10   2   7        2.76        0.00     10.67 o 
  12   2   7        1.11        0.00     13.20 o 
  14   2   7      134.51      116.17     21.28 o 
  16   2   7      139.03      129.35     47.58 o 
  18   2   7      142.00      167.09     27.31 o 
  20   2   7        1.74       13.91     20.65 o 
  22   2   7       11.43        6.39     31.39 o 
 -33   3   7        1.23       46.70     38.39 o 
 -31   3   7       51.62       27.83     28.04 o 
 -29   3   7        0.38       14.62     29.74 o 
 -27   3   7        0.33        0.00     25.60 o 
 -25   3   7      105.41       50.81     37.42 o 
 -23   3   7      106.01      149.19     28.63 o 
 -21   3   7       76.00       59.43     35.08 o 
 -19   3   7        0.21        0.00     10.07 o 
 -17   3   7       81.23       78.59     17.47 o 
 -15   3   7      121.23      116.37     18.61 o 
 -13   3   7     2038.54     1986.41     41.29 o 
 -11   3   7      550.61      660.07     23.47 o 
  -9   3   7       26.93       20.62      9.28 o 
  -7   3   7      948.52      963.62     25.43 o 
  -5   3   7       16.35       16.98      7.45 o 
  -3   3   7     1248.25     1001.39     34.48 o 
  -1   3   7      801.44      774.20     22.96 o 
   1   3   7     1612.41     1654.46     34.45 o 
   3   3   7      371.36      364.37     15.24 o 
   5   3   7     1941.38     1972.98     35.54 o 
   7   3   7      155.39      167.46     14.79 o 
   9   3   7      101.06       91.45     17.31 o 
  11   3   7      379.69      373.33     23.16 o 
  13   3   7      174.86      143.92     27.87 o 
  15   3   7        4.65        0.00     43.19 o 
  17   3   7       22.12       17.45     38.01 o 
  19   3   7       17.47       43.37     29.74 o 
  21   3   7       65.41      120.35     35.96 o 
 -32   4   7       72.67       79.87     63.74 o 
 -30   4   7       39.59        0.00     54.97 o 
 -28   4   7       17.06        0.00     28.65 o 
 -26   4   7      194.21      117.80     31.29 o 
 -24   4   7      326.12      306.21     38.84 o 
 -22   4   7        3.50       19.75     20.98 o 
 -20   4   7        7.03       18.47     19.64 o 
 -18   4   7      417.98      430.16     84.79 o 
 -14   4   7      324.32      335.05     24.94 o 
 -12   4   7       16.47        0.00     10.47 o 
 -10   4   7     2152.28     2473.45     42.65 o 
  -8   4   7      152.14      147.42     16.80 o 
  -6   4   7      442.86      458.15     22.46 o 
  -4   4   7     1582.99     1797.78     41.54 o 
  -2   4   7     8013.77     8194.40    121.12 o 
   0   4   7      954.54      473.63     53.80 o 
   2   4   7      123.43      127.45     13.99 o 
   4   4   7      577.35      503.45     34.87 o 
   6   4   7       20.39       51.15     21.13 o 
   8   4   7       42.11       33.71     22.48 o 
  10   4   7      474.33      450.04     37.09 o 
  12   4   7       22.34       45.21     24.31 o 
  14   4   7        0.96        9.53     22.73 o 
  16   4   7      180.97      214.60     34.24 o 
  18   4   7      151.70      134.24     35.10 o 
  20   4   7        6.22       27.68     30.11 o 
 -31   5   7       23.40       30.94     30.56 o 
 -29   5   7       18.46       20.82     30.94 o 
 -27   5   7       32.66       51.66     30.11 o 
 -25   5   7       29.60       29.67     20.13 o 
 -23   5   7        8.47        0.00     16.37 o 
 -21   5   7      711.64      679.69     36.73 o 
 -19   5   7       13.47       23.35     18.07 o 
 -17   5   7      570.35      584.02     25.84 o 
 -15   5   7     1258.22     1281.50     36.36 o 
 -11   5   7      782.79      726.87     24.27 o 
  -9   5   7     1148.89     1130.93     33.96 o 
  -7   5   7      231.57      215.10     17.86 o 
  -5   5   7      446.06      507.89     35.72 o 
  -3   5   7      130.81      172.97     17.12 o 
  -1   5   7       36.29       20.62     10.58 o 
   1   5   7      135.88      112.57     16.82 o 
   3   5   7     2174.56     2080.26    127.68 o 
   5   5   7     1356.80     1257.92    119.18 o 
   7   5   7      217.84      235.31     30.44 o 
   9   5   7        0.28        0.00     19.00 o 
  11   5   7      167.44      110.72     27.43 o 
  13   5   7       35.29       37.14     25.68 o 
  15   5   7        3.15        0.00     26.04 o 
  17   5   7        0.01       20.91     28.08 o 
  19   5   7       27.66       63.39     32.95 o 
 -30   6   7      115.62      122.29     39.27 o 
 -28   6   7       17.21       30.56     23.50 o 
 -26   6   7       90.12       90.42     23.36 o 
 -24   6   7       14.82       26.29     19.33 o 
 -22   6   7       16.15       22.07     15.38 o 
 -20   6   7      402.15      384.43     26.51 o 
 -18   6   7      116.67      120.69     21.54 o 
 -16   6   7      604.87      586.46     32.14 o 
 -14   6   7      603.21      624.40     31.08 o 
 -12   6   7      890.39      908.18     34.32 o 
 -10   6   7      293.05      300.40     28.70 o 
  -8   6   7     1658.30     1656.99     78.03 o 
  -6   6   7       84.93       68.45     15.37 o 
  -4   6   7       61.06       70.26     21.61 o 
  -2   6   7       16.19       10.44     12.15 o 
   0   6   7     2318.50     2303.12     68.14 o 
   2   6   7        1.26       24.02     20.60 o 
   4   6   7        1.22        0.00     18.83 o 
   6   6   7       49.04       56.26     23.85 o 
   8   6   7       77.12       80.47     25.76 o 
  10   6   7      322.89      343.66     43.51 o 
  12   6   7       81.66       49.08     56.13 o 
  14   6   7       79.27       69.00     31.42 o 
  16   6   7       66.57      110.44     34.13 o 
 -27   7   7        2.28       10.05     22.13 o 
 -25   7   7      255.17      292.49     34.18 o 
 -23   7   7        6.55        0.34     18.75 o 
 -21   7   7      275.17      283.83     45.12 o 
 -19   7   7      790.07      788.22     40.28 o 
 -17   7   7      652.26      564.58     37.56 o 
 -15   7   7      987.22      982.26     42.71 o 
 -13   7   7      166.42      136.87     21.78 o 
 -11   7   7      505.11      535.30     33.72 o 
  -9   7   7        1.62        0.00     13.77 o 
  -7   7   7      129.74      124.42     19.27 o 
  -5   7   7     1502.40     1513.50     75.96 o 
  -3   7   7        4.24        9.32     17.57 o 
  -1   7   7     1626.61     1569.10     61.96 o 
   1   7   7     2947.76     3303.49     88.26 o 
   3   7   7       77.37      101.94     26.11 o 
   5   7   7      252.70      240.30     33.59 o 
   7   7   7      212.83      220.40     37.10 o 
   9   7   7      117.18      105.52     31.46 o 
  11   7   7       12.23       28.51     28.08 o 
  13   7   7        9.74       52.67     73.68 o 
  15   7   7       80.55       65.64     34.00 o 
 -24   8   7       38.12       33.97     33.34 o 
 -22   8   7        2.85        0.00     19.56 o 
 -20   8   7        0.24        0.00     25.32 o 
 -18   8   7        0.00        9.79     18.16 o 
 -16   8   7       51.07       85.27     21.11 o 
 -14   8   7      212.51      177.85     25.29 o 
 -12   8   7      324.03      384.17     38.73 o 
 -10   8   7     1282.68     1349.54     61.20 o 
  -8   8   7        6.26       11.99     16.11 o 
  -6   8   7      301.04      339.63     29.21 o 
  -4   8   7      219.51      142.58     29.35 o 
  -2   8   7       46.58       27.34     23.81 o 
   0   8   7        0.51        0.51     22.64 o 
   2   8   7       87.08      110.25     37.42 o 
   4   8   7       12.13        0.00     23.47 o 
   6   8   7       19.51       23.14     27.69 o 
   8   8   7        7.03       15.76     27.62 o 
  10   8   7        0.12        0.00     24.15 o 
  12   8   7       13.89        7.02     29.97 o 
 -21   9   7       13.80       32.43     22.26 o 
 -19   9   7        3.96        3.51     19.89 o 
 -17   9   7       17.67       13.71     18.12 o 
 -15   9   7        1.47        4.83     17.96 o 
 -13   9   7        5.17        0.00     16.97 o 
 -11   9   7       99.80       50.36     20.56 o 
  -9   9   7      544.74      638.75     52.08 o 
  -7   9   7      109.52       97.33     34.50 o 
  -5   9   7      123.92      114.69     30.80 o 
  -3   9   7       38.72       37.79     26.11 o 
  -1   9   7        4.69       21.05     37.42 o 
   1   9   7       10.76       11.23     24.77 o 
   3   9   7        2.88        0.00     22.19 o 
   5   9   7       36.21       21.64     46.19 o 
   7   9   7        4.65        1.30     29.97 o 
   9   9   7        0.14        0.00     53.21 o 
 -16  10   7       13.09       28.32     30.66 o 
 -14  10   7       11.83        0.00     19.80 o 
 -12  10   7        2.69        0.00     23.60 o 
 -10  10   7        1.02        9.99     45.02 o 
  -8  10   7       21.23       17.54     24.81 o 
  -6  10   7        2.54       55.65     27.97 o 
  -4  10   7       29.14       47.85     28.09 o 
  -2  10   7        0.64        0.00     21.35 o 
   0  10   7       15.48       42.20     28.66 o 
   2  10   7        0.22        0.00     26.31 o 
 -34   0   8       75.94      148.52     60.81 o 
 -32   0   8      251.25      197.64     57.30 o 
 -30   0   8      117.98      167.23     54.97 o 
 -28   0   8      147.24      171.91     52.63 o 
 -26   0   8      150.62      154.37     47.95 o 
 -24   0   8       49.60       25.73     37.42 o 
 -22   0   8     3593.64     3544.66    132.15 o 
 -20   0   8      340.73      430.36     49.12 o 
 -18   0   8        0.29        0.00     18.71 o 
 -16   0   8      433.81      432.70     42.10 o 
 -14   0   8       39.17       40.93     18.71 o 
 -12   0   8      842.17     1177.65     51.46 o 
 -10   0   8      437.79      701.46     71.34 o 
  -8   0   8      151.04      184.93     15.28 o 
  -6   0   8     4638.34     4777.80     84.52 o 
  -4   0   8       59.46       64.67     22.13 o 
  -2   0   8    11339.90    12057.77    163.09 o 
   0   0   8       35.04       72.06     11.75 o 
   2   0   8     1121.39     1184.56     32.17 o 
   4   0   8     1535.77     1322.88     36.32 o 
   6   0   8      309.43      278.74     21.21 o 
   8   0   8       10.42        7.11     13.76 o 
  10   0   8      896.65      967.64     40.74 o 
  12   0   8      802.90      891.31     41.18 o 
  14   0   8     1075.74     1045.50     81.86 o 
  16   0   8      382.46      460.77     65.49 o 
  18   0   8       55.83       38.59     40.93 o 
  20   0   8       10.90       61.98     44.44 o 
 -35   1   8      111.66      116.61     82.45 o 
 -33   1   8      509.17      581.28     59.85 o 
 -31   1   8       54.33       56.37     34.25 o 
 -29   1   8        9.31        0.00     27.25 o 
 -27   1   8      591.71      621.24     68.41 o 
 -25   1   8     1272.27     1012.65     97.65 o 
 -23   1   8     1385.51     1329.71     43.30 o 
 -21   1   8       82.79       95.14     17.14 o 
 -19   1   8      612.55      590.67     29.92 o 
 -17   1   8       29.49       24.29     12.16 o 
 -15   1   8      520.42      519.89     25.64 o 
 -13   1   8     4464.47     5131.41     71.88 o 
 -11   1   8      906.29      907.68     24.64 o 
  -9   1   8      678.66      815.51     21.28 o 
  -7   1   8     1846.07     2081.14     30.64 o 
  -5   1   8      134.40      125.34      8.00 o 
  -3   1   8     5062.51     5252.86     70.91 o 
  -1   1   8     7813.66     8240.44    103.56 o 
   1   1   8     1118.78     1153.60     25.05 o 
   3   1   8     1364.86     1326.34     24.83 o 
   5   1   8      136.73      128.04     11.32 o 
   7   1   8       21.88        9.90      7.76 o 
   9   1   8      182.53      214.19     16.23 o 
  11   1   8      661.03      719.16     29.36 o 
  13   1   8      142.05      150.74     23.13 o 
  15   1   8       55.19       55.84     21.82 o 
  17   1   8       58.54       27.42     26.79 o 
  19   1   8        0.20       27.38     27.97 o 
  21   1   8        3.11       27.20     28.45 o 
 -34   2   8       26.89       39.86     38.96 o 
 -32   2   8        5.22        0.00     31.64 o 
 -30   2   8      143.87      218.09     40.93 o 
 -28   2   8       76.15       93.69     29.63 o 
 -26   2   8      218.51      200.01     33.87 o 
 -24   2   8       47.88       72.38     27.14 o 
 -22   2   8      999.27      891.79     38.51 o 
 -20   2   8      228.75      221.28     21.55 o 
 -18   2   8      128.37      114.66     17.47 o 
 -16   2   8     3986.92     4422.70     80.29 o 
 -14   2   8      559.68      668.06     24.99 o 
 -12   2   8     2859.42     3217.68     53.21 o 
 -10   2   8     6971.23     6791.02     88.96 o 
  -8   2   8        8.46       24.97     10.13 o 
  -6   2   8    11776.14    13053.13    131.97 o 
  -4   2   8     8249.76     8197.31    160.88 o 
  -2   2   8      882.29      832.76     23.39 o 
   0   2   8     2136.18     2153.06     40.45 o 
   2   2   8      188.37      288.32     17.82 o 
   4   2   8        0.42        0.86      8.04 o 
   6   2   8      430.13      446.62     24.10 o 
   8   2   8        4.20        0.00     11.67 o 
  10   2   8     1760.58     1810.65     42.85 o 
  12   2   8     1164.05     1092.53     40.57 o 
  14   2   8      256.39      294.47     27.51 o 
  16   2   8      112.72      169.86     26.52 o 
  18   2   8       33.39      104.92     25.27 o 
  20   2   8      256.29      296.48     44.44 o 
 -33   3   8        3.23       74.11     39.12 o 
 -31   3   8       29.71        7.02     30.17 o 
 -29   3   8       97.23       84.11     30.46 o 
 -27   3   8       48.50       69.50     49.70 o 
 -25   3   8       60.47       78.70     33.91 o 
 -23   3   8      834.62      800.75     69.58 o 
 -21   3   8      311.00      286.47     26.27 o 
 -19   3   8        2.23        0.99     14.42 o 
 -17   3   8       86.25       87.32     17.36 o 
 -15   3   8      233.35      261.09     18.98 o 
 -13   3   8     3930.35     4258.29     66.96 o 
 -11   3   8     4623.14     4615.60     69.30 o 
  -9   3   8       87.17      129.74      7.83 o 
  -7   3   8     1620.79     1773.73     34.52 o 
  -5   3   8      997.63     1026.10     24.78 o 
  -3   3   8      807.05      865.73     37.80 o 
  -1   3   8       31.39       30.27      6.72 o 
   1   3   8      394.48      364.26     19.37 o 
   3   3   8        6.02       22.47     11.14 o 
   5   3   8      577.51      584.56     26.50 o 
   7   3   8      151.17      193.26     19.67 o 
   9   3   8      301.44      265.08     20.61 o 
  11   3   8       10.10        0.00     18.91 o 
  13   3   8        9.57        0.00     20.98 o 
  15   3   8       53.47       70.65     31.81 o 
  17   3   8        4.07        4.75     26.42 o 
  19   3   8        0.14       13.47     28.45 o 
 -32   4   8       10.77        3.04    136.83 o 
 -30   4   8       27.83       18.32     29.14 o 
 -28   4   8      154.33      165.07     34.70 o 
 -26   4   8      619.67      573.03     49.20 o 
 -24   4   8      555.99      622.92     49.20 o 
 -22   4   8       19.26        2.91     21.62 o 
 -20   4   8     5209.78     5093.78     98.16 o 
 -18   4   8       17.36       11.22     11.83 o 
 -16   4   8       73.41       96.36     19.36 o 
 -14   4   8      217.10      227.86     22.45 o 
 -12   4   8      489.65      482.64     27.01 o 
 -10   4   8      579.92      497.66     17.57 o 
  -8   4   8      761.59      691.87     49.96 o 
  -6   4   8     1156.71     1178.28     31.22 o 
  -4   4   8     1082.53     1101.54     26.94 o 
  -2   4   8     2096.88     2031.26    360.78 o 
   0   4   8     2038.99     1140.23     72.51 o 
   2   4   8       59.12       65.09     20.09 o 
   4   4   8       39.68       15.49     18.35 o 
   6   4   8     1396.31     1560.76     80.37 o 
   8   4   8       45.35       31.40     21.60 o 
  10   4   8      146.78      108.90     26.82 o 
  12   4   8       60.38       68.55     25.46 o 
  14   4   8        0.23        0.00     22.24 o 
  16   4   8        0.32        0.00     24.15 o 
  18   4   8       17.42       40.00     31.00 o 
 -31   5   8       53.55       41.05     33.87 o 
 -29   5   8       66.48      104.36     43.27 o 
 -27   5   8        3.64       31.73     27.79 o 
 -25   5   8     1582.04     1437.31    106.42 o 
 -23   5   8        5.02        0.00     21.31 o 
 -21   5   8        0.72        0.00     20.34 o 
 -19   5   8      412.86      387.26     27.84 o 
 -17   5   8      256.15      265.74     23.81 o 
 -15   5   8      356.09      392.78     25.83 o 
 -13   5   8        0.10        1.91     11.78 o 
 -11   5   8        6.93        1.87      9.10 o 
  -9   5   8       51.24       22.95     10.09 o 
  -7   5   8       53.82       21.80     16.54 o 
  -5   5   8       16.46        9.86      9.60 o 
  -3   5   8      307.43      264.35     19.27 o 
  -1   5   8       14.22        0.00     16.95 o 
   1   5   8     3768.07     3882.36    170.41 o 
   3   5   8      161.93      172.46     27.88 o 
   5   5   8     2312.26     2303.77     68.76 o 
   7   5   8      125.57      141.30     27.27 o 
   9   5   8       11.60        0.67     21.68 o 
  11   5   8       99.92      111.63     36.26 o 
  13   5   8       29.11        5.53     24.49 o 
  15   5   8        1.02        3.42     32.78 o 
  17   5   8        4.96       23.21     29.28 o 
 -30   6   8      159.25      132.84     39.18 o 
 -28   6   8        0.18        2.79     27.69 o 
 -26   6   8      210.47      212.78     29.23 o 
 -24   6   8        1.64        4.34     19.09 o 
 -22   6   8      236.05      298.13     30.75 o 
 -20   6   8      567.23      552.48     37.58 o 
 -18   6   8      113.89      143.58     21.36 o 
 -16   6   8       72.86       67.09     17.42 o 
 -14   6   8     1806.55     1887.74     50.16 o 
 -12   6   8      916.84      888.65     44.56 o 
 -10   6   8       41.68       46.59     14.99 o 
  -8   6   8      545.61      506.88     28.29 o 
  -6   6   8      852.34      786.15     36.71 o 
  -4   6   8        8.80        0.00     17.12 o 
  -2   6   8      109.73       59.33     21.95 o 
   0   6   8     4300.19     4384.75     98.72 o 
   2   6   8      926.46      856.36     77.25 o 
   4   6   8       21.29        5.62     24.48 o 
   6   6   8      170.10      144.88     37.46 o 
   8   6   8        0.18        0.00     22.33 o 
  10   6   8        0.77        0.00     23.68 o 
  12   6   8       22.07        0.00     24.49 o 
  14   6   8        5.15        0.00     43.86 o 
  16   6   8        2.73       22.22     38.59 o 
 -27   7   8        0.47        0.00     21.52 o 
 -25   7   8       23.02        0.00     20.70 o 
 -23   7   8       25.72       59.92     21.37 o 
 -21   7   8       50.42       94.63     22.26 o 
 -19   7   8       36.23       39.16     19.20 o 
 -17   7   8     1071.90     1131.10     46.24 o 
 -15   7   8       35.83       41.99     17.36 o 
 -13   7   8      737.31      806.87     43.21 o 
 -11   7   8     1915.15     2071.70     54.13 o 
  -9   7   8      736.30      787.07     35.03 o 
  -7   7   8        4.61        0.00     18.55 o 
  -5   7   8     1271.58     1279.44     54.47 o 
  -3   7   8      171.78      150.12     28.93 o 
  -1   7   8      305.23      287.68     33.77 o 
   1   7   8       41.95        3.19     22.18 o 
   3   7   8      445.77      499.89     74.82 o 
   5   7   8       15.60        0.00     22.87 o 
   7   7   8       14.78       26.10     42.54 o 
   9   7   8       90.07       73.63     28.93 o 
  11   7   8        0.34        0.00     26.96 o 
  13   7   8      101.84      141.05     37.56 o 
 -24   8   8        1.81       19.44     21.33 o 
 -22   8   8       79.40       70.05     22.88 o 
 -20   8   8       41.68        0.00     28.81 o 
 -18   8   8      118.72      111.17     24.06 o 
 -16   8   8       20.51       48.82     19.56 o 
 -14   8   8       25.15       18.48     16.97 o 
 -12   8   8       70.21       89.36     21.27 o 
 -10   8   8      444.31      480.04     45.39 o 
  -8   8   8      501.43      484.37     50.29 o 
  -6   8   8        8.16        0.31     21.90 o 
  -4   8   8        8.12       28.87     23.60 o 
  -2   8   8      287.95      255.28     38.04 o 
   0   8   8      527.42      548.33     49.20 o 
   2   8   8      107.57       82.05     30.30 o 
   4   8   8       34.70        4.01     24.88 o 
   6   8   8       46.70       26.90     29.63 o 
   8   8   8       71.93       97.81     34.13 o 
  10   8   8        4.77       23.39     29.77 o 
 -21   9   8       75.22      103.51     25.53 o 
 -19   9   8        5.47        0.00     19.43 o 
 -17   9   8        0.05        0.00     18.33 o 
 -15   9   8        0.66        0.00     17.04 o 
 -13   9   8       28.76       16.37     24.30 o 
 -11   9   8      252.35      329.91     40.88 o 
  -9   9   8       19.35       31.93     24.44 o 
  -7   9   8       45.79       56.40     25.60 o 
  -5   9   8       79.48      129.01     44.44 o 
  -3   9   8       38.26       68.26     34.50 o 
  -1   9   8       16.47        2.38     23.55 o 
   1   9   8       39.01       24.83     27.46 o 
   3   9   8       22.72       29.82     28.08 o 
   5   9   8       52.49       37.11     55.55 o 
   7   9   8        9.77       56.69     39.18 o 
 -14  10   8       32.10       20.36     28.08 o 
 -12  10   8       58.94       33.75     29.82 o 
 -10  10   8        0.20        6.43     54.38 o 
  -8  10   8       10.44        0.00     22.76 o 
  -6  10   8       89.89       90.35     30.06 o 
  -4  10   8        5.25        6.05     25.51 o 
  -2  10   8       16.15        3.72     26.95 o 
   0  10   8       28.57       34.50     52.63 o 
 -35   1   9       21.19       73.77     73.09 o 
 -33   1   9      320.46      352.15     49.16 o 
 -31   1   9        1.14        0.00     28.52 o 
 -29   1   9       24.39        0.00     31.58 o 
 -27   1   9      423.25      360.34     38.56 o 
 -25   1   9       52.25       34.22     26.87 o 
 -23   1   9     1148.24     1050.91     41.64 o 
 -21   1   9      664.65      748.52     34.50 o 
 -19   1   9     1339.86     1434.58     43.62 o 
 -17   1   9     1594.91     1519.52     43.09 o 
 -15   1   9      654.57      755.07     30.20 o 
 -13   1   9     6543.80     6917.86     92.67 o 
 -11   1   9      150.06      169.74     11.24 o 
  -9   1   9      699.81      775.53     21.64 o 
  -7   1   9     3167.35     3352.49     49.52 o 
  -5   1   9       56.37       65.67      8.32 o 
  -3   1   9      358.98      480.01     37.61 o 
  -1   1   9     1915.36     1873.40     46.38 o 
   1   1   9       43.02       37.46      6.88 o 
   3   1   9     2216.34     2454.95     36.79 o 
   5   1   9       47.34       27.42     11.79 o 
   7   1   9      122.06      142.72     21.76 o 
   9   1   9       62.53       69.21     15.23 o 
  11   1   9      281.42      258.71     25.40 o 
  13   1   9      196.54      207.40     33.81 o 
  15   1   9       80.36       51.86     40.35 o 
  17   1   9      136.12      147.43     34.73 o 
  19   1   9      154.73      205.51     38.84 o 
 -34   2   9       28.37       50.29     38.87 o 
 -32   2   9       18.37       32.52     35.08 o 
 -30   2   9       79.49       56.57     31.29 o 
 -28   2   9       95.74       86.07     30.94 o 
 -26   2   9      180.98      169.27     33.90 o 
 -24   2   9        1.16        0.00     22.14 o 
 -22   2   9      527.53      505.93     31.15 o 
 -20   2   9      115.62      101.81     25.90 o 
 -18   2   9      121.84      138.87     18.40 o 
 -16   2   9      352.26      369.64     21.01 o 
 -14   2   9       94.64       92.22     12.91 o 
 -12   2   9       99.55      109.10     12.76 o 
 -10   2   9       39.68       22.92      9.28 o 
  -8   2   9     3798.15     3950.92     50.16 o 
  -6   2   9      235.42      259.86     22.11 o 
  -4   2   9      214.45      226.83     15.18 o 
  -2   2   9       66.36       54.43     10.63 o 
   0   2   9     2415.74     2227.49     43.08 o 
   2   2   9      298.98      315.85     19.86 o 
   4   2   9      300.22      334.38     19.53 o 
   6   2   9       38.14       41.86     13.00 o 
   8   2   9      142.95      124.46     16.66 o 
  10   2   9       49.29       19.60     15.01 o 
  12   2   9       40.04       25.61     17.77 o 
  14   2   9       16.38       49.29     25.95 o 
  16   2   9      225.15      267.78     45.02 o 
  18   2   9       50.33      105.15     32.28 o 
 -33   3   9        7.89        0.00     25.89 o 
 -31   3   9        0.69        0.00     28.45 o 
 -29   3   9      203.29      202.75     37.80 o 
 -27   3   9       22.99        7.76     30.41 o 
 -25   3   9      121.27       76.48     34.50 o 
 -23   3   9      684.85      565.53     62.57 o 
 -21   3   9      436.64      437.31     30.70 o 
 -19   3   9       19.80       12.52     16.09 o 
 -17   3   9      206.70      229.36     19.58 o 
 -15   3   9      628.18      695.05     27.52 o 
 -13   3   9       73.87       87.95     13.37 o 
 -11   3   9       14.00       16.39      6.26 o 
  -9   3   9     4925.75     5116.23     54.37 o 
  -7   3   9        0.46       10.59     10.78 o 
  -5   3   9     1696.24     1896.45     50.49 o 
  -3   3   9      208.33      214.71     18.60 o 
  -1   3   9       47.37       68.27     11.18 o 
   1   3   9       23.39       21.99     10.93 o 
   3   3   9       25.13       34.11     12.75 o 
   5   3   9        8.81       28.22     13.52 o 
   7   3   9      105.93      120.47     16.64 o 
   9   3   9     1889.08     2072.42     68.78 o 
  11   3   9      153.09      127.09     21.58 o 
  13   3   9        0.02        0.00     21.88 o 
  15   3   9        0.10        6.64     54.38 o 
  17   3   9        2.99       49.81     29.14 o 
 -32   4   9        0.07       15.06     30.41 o 
 -30   4   9        0.28        0.00     25.80 o 
 -28   4   9       78.22       48.35     30.11 o 
 -26   4   9      255.33      267.18     36.36 o 
 -24   4   9       84.07       91.56     30.99 o 
 -22   4   9      103.67       82.28     25.28 o 
 -20   4   9       72.99       72.57     16.86 o 
 -18   4   9      216.49      221.11     20.59 o 
 -16   4   9      109.15       71.58     14.46 o 
 -14   4   9       49.80       36.63     11.09 o 
 -12   4   9       11.29       17.60     10.86 o 
 -10   4   9     2119.52     2120.25     92.16 o 
  -8   4   9     2330.71     2542.14     47.43 o 
  -6   4   9     1172.84     1138.38     27.93 o 
  -4   4   9      439.15      357.92     32.25 o 
  -2   4   9     1115.38     1124.76     48.12 o 
   0   4   9      402.14      436.36     69.15 o 
   2   4   9      144.16      117.23     22.37 o 
   4   4   9      809.43      744.42     40.81 o 
   6   4   9      180.59      211.14     28.46 o 
   8   4   9      180.95      181.10     28.73 o 
  10   4   9       32.42       17.35     23.32 o 
  12   4   9        3.60        7.62     23.65 o 
  14   4   9        0.08        0.00     29.62 o 
  16   4   9        0.16        0.00     27.29 o 
 -31   5   9       84.09       64.92     63.74 o 
 -29   5   9        0.07        5.46     28.52 o 
 -27   5   9      139.86      118.12     32.95 o 
 -25   5   9      458.68      579.28     49.60 o 
 -23   5   9        3.20       16.08     17.84 o 
 -21   5   9      342.24      321.29     35.48 o 
 -19   5   9      428.65      434.07     32.92 o 
 -17   5   9       64.26       45.72     17.76 o 
 -15   5   9       54.42       87.30     17.18 o 
 -13   5   9      233.23      205.90     20.91 o 
 -11   5   9     1385.35     1361.16     44.13 o 
  -9   5   9     1464.84     1669.80     83.02 o 
  -7   5   9     1544.90     1677.28     45.54 o 
  -5   5   9       86.12       25.18     29.90 o 
  -3   5   9        5.40       11.09     19.70 o 
  -1   5   9      559.57      548.12     37.21 o 
   1   5   9      704.90      583.07     39.51 o 
   3   5   9        0.11        0.00     20.33 o 
   5   5   9     2003.14     2064.53     66.38 o 
   7   5   9       11.74        0.00     21.06 o 
   9   5   9       17.79        4.73     22.79 o 
  11   5   9        1.79       25.10     25.26 o 
  13   5   9       33.08        1.38     26.08 o 
  15   5   9       18.49       33.91     30.32 o 
 -30   6   9      224.87      230.47     43.41 o 
 -28   6   9        0.88       32.46     22.71 o 
 -26   6   9       61.31       82.96     23.37 o 
 -24   6   9      276.88      286.86     31.47 o 
 -22   6   9       20.96       65.90     20.61 o 
 -20   6   9      338.22      399.56     39.32 o 
 -18   6   9       11.49        4.62     16.75 o 
 -16   6   9      924.66      985.82     42.54 o 
 -14   6   9     1534.24     1549.70     45.83 o 
 -12   6   9      777.80      805.24     33.79 o 
 -10   6   9      107.73      104.44     17.40 o 
  -8   6   9     1062.52      975.40     55.42 o 
  -6   6   9      283.29      289.32     31.48 o 
  -4   6   9       13.80        0.00     19.19 o 
  -2   6   9       17.45       43.98     34.01 o 
   0   6   9      663.48      598.30     64.34 o 
   2   6   9       55.00       62.56     24.26 o 
   4   6   9       56.51       47.41     23.55 o 
   6   6   9        0.02        0.00     22.18 o 
   8   6   9      360.77      355.50     39.33 o 
  10   6   9      112.87      126.95     32.31 o 
  12   6   9        0.03        0.00     24.16 o 
  14   6   9       57.35       72.11     61.40 o 
 -27   7   9        7.68       11.24     21.87 o 
 -25   7   9        4.65        0.00     33.51 o 
 -23   7   9       21.95       14.42     18.91 o 
 -21   7   9      113.90       78.22     22.71 o 
 -19   7   9      396.61      430.39     39.97 o 
 -17   7   9       11.62        0.00     17.56 o 
 -15   7   9       33.90       12.98     16.14 o 
 -13   7   9       24.87       32.79     16.42 o 
 -11   7   9      113.82      120.66     26.36 o 
  -9   7   9      149.59      121.36     26.48 o 
  -7   7   9       36.34       23.88     21.20 o 
  -5   7   9      854.07      818.37     45.96 o 
  -3   7   9      305.13      320.04     52.55 o 
  -1   7   9      139.69      133.69     27.73 o 
   1   7   9       29.25       22.55     23.82 o 
   3   7   9      283.78      274.69     35.43 o 
   5   7   9      345.44      366.36     40.37 o 
   7   7   9       93.84       80.18     30.34 o 
   9   7   9        9.05        0.00     45.39 o 
  11   7   9       65.90       59.12     33.30 o 
 -24   8   9        9.22       15.44     21.59 o 
 -22   8   9       95.33       74.94     23.69 o 
 -20   8   9       15.83        1.67     18.83 o 
 -18   8   9      397.16      419.98     44.07 o 
 -16   8   9       14.89       21.70     20.80 o 
 -14   8   9        0.01        0.00     20.48 o 
 -12   8   9      445.12      468.59     45.76 o 
 -10   8   9       88.98       87.32     25.66 o 
  -8   8   9       15.07        0.00     20.11 o 
  -6   8   9       18.47       57.91     25.04 o 
  -4   8   9        8.81       42.23     24.56 o 
  -2   8   9        1.98        0.00     22.19 o 
   0   8   9       42.34       59.97     26.50 o 
   2   8   9      200.18      230.37     43.00 o 
   4   8   9      317.85      286.70     42.44 o 
   6   8   9       25.32        7.60     27.54 o 
   8   8   9        2.51        0.00     28.45 o 
 -21   9   9        3.84       23.88     21.11 o 
 -19   9   9       17.55       21.32     25.13 o 
 -17   9   9       72.49       52.66     47.95 o 
 -15   9   9        2.83       11.84     23.56 o 
 -13   9   9       99.70      118.21     31.83 o 
 -11   9   9       30.72       21.05     24.81 o 
  -9   9   9        1.97        0.63     23.88 o 
  -7   9   9       20.36       16.15     24.65 o 
  -5   9   9       59.06        0.00     59.06 o 
  -3   9   9       67.86       50.34     36.84 o 
  -1   9   9       17.76        0.00     26.69 o 
   1   9   9       30.73        3.81     28.45 o 
   3   9   9        4.70        1.69     27.54 o 
   5   9   9       20.24        2.08     29.22 o 
 -12  10   9        7.92        9.46     26.95 o 
 -10  10   9        0.18        1.25     25.13 o 
  -8  10   9       79.70       53.21     29.74 o 
  -6  10   9       34.05       21.60     28.08 o 
  -4  10   9        1.40        1.17     69.58 o 
 -34   0  10        0.01        0.00     45.61 o 
 -32   0  10      247.40      201.15     58.47 o 
 -30   0  10      450.33      330.96     64.32 o 
 -28   0  10      971.15      778.87     79.52 o 
 -26   0  10     1348.39     1216.25     81.86 o 
 -24   0  10     6026.51     5704.67    181.27 o 
 -22   0  10      818.10      941.42     66.66 o 
 -20   0  10       55.35       47.95     28.07 o 
 -18   0  10     1685.94     1529.66     73.68 o 
 -16   0  10      809.60      864.24     53.80 o 
 -14   0  10    28677.77    28927.23    435.65 o 
 -12   0  10    20657.41    20910.56    319.87 o 
 -10   0  10      860.56      716.88     38.59 o 
  -8   0  10        5.50        7.50      9.52 o 
  -6   0  10        0.71        0.00      7.39 o 
  -4   0  10    13249.55    14107.88    192.10 o 
  -2   0  10      646.47      835.68     49.73 o 
   0   0  10       63.85       28.78     11.10 o 
   2   0  10     3075.14     2919.49     62.73 o 
   4   0  10      678.42      717.51     46.64 o 
   6   0  10       23.64       31.29     23.60 o 
   8   0  10      100.16      123.65     29.46 o 
  10   0  10      626.72      570.19     47.77 o 
  12   0  10     2834.64     2923.67    133.32 o 
  14   0  10      260.48      216.35     51.46 o 
  16   0  10      100.54      128.64     49.12 o 
 -35   1  10        1.29        0.00     47.36 o 
 -33   1  10      390.95      429.40     52.47 o 
 -31   1  10        7.73        0.00     30.80 o 
 -29   1  10      210.34      236.20     70.17 o 
 -27   1  10     1201.69     1025.72     66.66 o 
 -25   1  10     2726.10     2332.46     78.97 o 
 -23   1  10      736.50      681.03     36.94 o 
 -21   1  10     3304.76     3304.34     71.92 o 
 -19   1  10      163.66      183.93     29.69 o 
 -17   1  10      151.13      137.77     18.16 o 
 -15   1  10     1429.77     1470.81     31.38 o 
 -13   1  10      274.13      257.08     14.29 o 
 -11   1  10      301.16      309.69     14.71 o 
  -9   1  10     1282.62     1292.63     40.43 o 
  -7   1  10      880.93      770.31     21.22 o 
  -5   1  10       93.56       83.69     13.52 o 
  -3   1  10      264.49      225.49     19.12 o 
  -1   1  10     2857.05     3085.75     58.61 o 
   1   1  10     5865.62     6247.76     81.81 o 
   3   1  10      265.48      292.85     18.49 o 
   5   1  10      213.37      254.96     18.87 o 
   7   1  10       40.15       46.71     14.42 o 
   9   1  10      161.54      159.91     22.11 o 
  11   1  10       44.68       56.07     24.20 o 
  13   1  10      439.25      497.99     60.23 o 
  15   1  10      317.66      334.50     54.97 o 
  17   1  10       11.03       26.29     29.14 o 
 -34   2  10      203.65      249.00     45.48 o 
 -32   2  10       20.16        2.20     24.96 o 
 -30   2  10        0.25        0.00     27.79 o 
 -28   2  10      394.53      431.15     47.95 o 
 -26   2  10     1147.93     1190.35     58.70 o 
 -24   2  10      192.57      205.14     33.87 o 
 -22   2  10       94.00       86.00     19.73 o 
 -20   2  10       37.18       12.55     16.02 o 
 -18   2  10      582.78      622.79     27.58 o 
 -16   2  10     1942.43     1911.49     44.06 o 
 -14   2  10      289.91      294.29     19.10 o 
 -12   2  10      216.05      258.48     16.61 o 
 -10   2  10      292.83      359.40     21.20 o 
  -8   2  10       43.18       31.44      7.08 o 
  -6   2  10      493.67      501.18     29.88 o 
  -4   2  10     2262.43     2258.44     45.96 o 
  -2   2  10      145.70      118.59     13.75 o 
   0   2  10     3118.07     3218.29     75.79 o 
   2   2  10        1.84        0.00     11.14 o 
   4   2  10      143.47      136.18     15.69 o 
   6   2  10        4.27        7.40     12.32 o 
   8   2  10      189.55      172.85     18.78 o 
  10   2  10     1239.44     1392.25     46.25 o 
  12   2  10      120.31       88.08     27.18 o 
  14   2  10       69.56       63.39     32.75 o 
  16   2  10      164.99      126.30     52.63 o 
 -33   3  10        0.00        0.00     32.75 o 
 -31   3  10      112.39      118.67     48.53 o 
 -29   3  10       85.97       48.19     31.83 o 
 -27   3  10        2.74       18.21     27.47 o 
 -25   3  10     1672.42     1564.12     65.74 o 
 -23   3  10     2641.08     2680.11     82.64 o 
 -21   3  10      112.93      117.01     26.20 o 
 -19   3  10       67.47       41.46     14.49 o 
 -17   3  10      102.95       86.51     15.29 o 
 -15   3  10     1081.14     1165.81     33.86 o 
 -13   3  10       37.91       31.22      9.14 o 
 -11   3  10       56.53       44.97      7.18 o 
  -9   3  10       26.78       29.57      5.69 o 
  -7   3  10     1067.57     1165.60     39.87 o 
  -5   3  10       66.77       62.37      9.85 o 
  -3   3  10      233.84      215.88     15.55 o 
  -1   3  10       61.34       71.40     12.46 o 
   1   3  10     1861.40     1883.47     42.70 o 
   3   3  10      717.25      825.06     30.75 o 
   5   3  10      227.68      267.71     22.60 o 
   7   3  10      183.53      192.11     23.42 o 
   9   3  10      224.30      193.53     24.16 o 
  11   3  10       20.05       14.89     21.89 o 
  13   3  10       10.58        2.76     23.69 o 
  15   3  10       20.56        0.00     40.93 o 
 -32   4  10      192.23      198.02     40.42 o 
 -30   4  10        2.38       30.32     29.14 o 
 -28   4  10      141.84      133.16     41.52 o 
 -26   4  10      317.00      306.40     39.69 o 
 -24   4  10      133.44      175.30     30.80 o 
 -22   4  10      211.98      208.29     25.64 o 
 -20   4  10       28.93        7.53     16.52 o 
 -18   4  10     1446.68     1508.45     42.77 o 
 -16   4  10      118.54      146.43     18.46 o 
 -14   4  10     5051.07     5415.69     84.69 o 
 -12   4  10     2153.90     2215.83     47.25 o 
 -10   4  10     1642.31     1634.80     42.33 o 
  -8   4  10       74.05       93.11     19.44 o 
  -6   4  10      726.57      658.23     35.10 o 
  -4   4  10      312.00      296.45     40.35 o 
  -2   4  10       70.80       47.03     18.43 o 
   0   4  10      228.64      257.24     27.72 o 
   2   4  10     1102.89     1062.79     47.46 o 
   4   4  10      107.37      126.75     25.04 o 
   6   4  10        0.01        7.30     19.64 o 
   8   4  10        2.04        0.00     28.07 o 
  10   4  10      201.71      243.67     33.52 o 
  12   4  10      529.24      593.62     46.53 o 
  14   4  10       28.74       95.25     76.78 o 
 -31   5  10      180.05      246.01     41.75 o 
 -29   5  10      127.53      114.76     34.70 o 
 -27   5  10      177.39      172.43     27.35 o 
 -25   5  10      213.32      238.36     34.68 o 
 -23   5  10      107.86      114.24     23.38 o 
 -21   5  10       66.85       52.26     18.29 o 
 -19   5  10     1196.51     1220.40     41.70 o 
 -17   5  10       83.25       64.11     17.43 o 
 -15   5  10        0.14        0.00     13.30 o 
 -13   5  10       32.12       31.15     14.22 o 
 -11   5  10      411.57      416.53     24.62 o 
  -9   5  10     1142.36     1127.60     46.03 o 
  -7   5  10      454.93      393.72     32.12 o 
  -5   5  10      379.06      397.01     36.79 o 
  -3   5  10      218.17      220.25     28.48 o 
  -1   5  10     2372.91     2247.81     67.78 o 
   1   5  10       61.91       25.02     22.37 o 
   3   5  10       63.38       40.10     22.12 o 
   5   5  10        6.22        8.90     21.61 o 
   7   5  10      144.35      182.76     30.84 o 
   9   5  10       37.97       34.97     38.84 o 
  11   5  10       23.46       39.88     27.27 o 
  13   5  10        1.54        0.00     38.68 o 
 -30   6  10        7.29        0.00     23.08 o 
 -28   6  10       15.13        4.49     22.01 o 
 -26   6  10      354.18      341.72     34.64 o 
 -24   6  10       48.48       20.87     20.42 o 
 -22   6  10       33.48       17.73     18.39 o 
 -20   6  10      272.03      278.31     27.64 o 
 -18   6  10      299.47      314.11     27.74 o 
 -16   6  10      714.44      782.79     35.70 o 
 -14   6  10       34.50        7.91     14.79 o 
 -12   6  10        3.51        6.96     18.02 o 
 -10   6  10       72.83       84.25     23.17 o 
  -8   6  10       15.21        0.00     17.84 o 
  -6   6  10      514.93      540.36     44.67 o 
  -4   6  10       56.38       47.82     21.64 o 
  -2   6  10       53.67       29.09     20.98 o 
   0   6  10     2251.25     2127.10     68.62 o 
   2   6  10       46.53       63.38     25.58 o 
   4   6  10       66.43       83.87     26.39 o 
   6   6  10       80.89       70.30     27.10 o 
   8   6  10        9.06        0.00     21.23 o 
  10   6  10       22.99       26.52     28.23 o 
  12   6  10        1.15       10.05     27.88 o 
 -27   7  10       15.31        0.00     20.28 o 
 -25   7  10        8.79        0.00     19.26 o 
 -23   7  10       48.62       50.14     21.73 o 
 -21   7  10       24.93       11.85     19.60 o 
 -19   7  10        4.97        0.95     17.48 o 
 -17   7  10      549.23      552.01     35.30 o 
 -15   7  10       90.91       56.54     37.31 o 
 -13   7  10      315.56      320.28     35.11 o 
 -11   7  10       18.40       15.46     21.23 o 
  -9   7  10       82.27       82.49     24.34 o 
  -7   7  10       22.40       18.43     25.43 o 
  -5   7  10        6.84        0.00     18.35 o 
  -3   7  10      190.51      160.45     30.93 o 
  -1   7  10       41.09       18.39     22.89 o 
   1   7  10       32.60       29.93     45.09 o 
   3   7  10      144.04      139.08     44.95 o 
   5   7  10      165.92      172.62     35.45 o 
   7   7  10       51.56       15.67     31.26 o 
   9   7  10       86.02      171.01     35.97 o 
 -24   8  10       24.19       35.89     22.01 o 
 -22   8  10       19.08        0.00     19.70 o 
 -20   8  10        0.23        6.12     24.38 o 
 -18   8  10       25.77       10.60     24.64 o 
 -16   8  10       94.07       84.44     28.52 o 
 -14   8  10        3.70        0.00     21.46 o 
 -12   8  10       52.11       67.47     25.23 o 
 -10   8  10       41.64       50.35     35.57 o 
  -8   8  10      140.93      128.11     30.07 o 
  -6   8  10       15.40       24.60     31.71 o 
  -4   8  10       27.16       26.42     24.43 o 
  -2   8  10        0.84       28.55     25.36 o 
   0   8  10      155.19       88.61     39.08 o 
   2   8  10      268.14      225.05     51.11 o 
   4   8  10       55.98       96.92     31.68 o 
   6   8  10       79.49       63.82     66.66 o 
 -19   9  10       30.26       17.02     36.25 o 
 -17   9  10       34.98       32.15     27.62 o 
 -15   9  10       73.83       71.20     30.46 o 
 -13   9  10      103.16      129.58     33.87 o 
 -11   9  10       82.61       66.07     28.12 o 
  -9   9  10       55.16       20.96     38.01 o 
  -7   9  10       93.51       55.68     29.63 o 
  -5   9  10       37.03       55.57     44.44 o 
  -3   9  10        0.00       24.15     28.52 o 
  -1   9  10       46.50       56.72     66.07 o 
   1   9  10       40.15       54.52     32.28 o 
 -35   1  11       93.08      152.69     42.29 o 
 -33   1  11      279.24      247.50     44.63 o 
 -31   1  11      159.89      198.90     39.27 o 
 -29   1  11      280.48      220.80     31.72 o 
 -27   1  11        0.91        0.00     24.38 o 
 -25   1  11     1980.25     1844.71     83.41 o 
 -23   1  11      143.70      183.47     29.74 o 
 -21   1  11      707.48      860.35     38.68 o 
 -19   1  11        9.02        5.85     14.44 o 
 -17   1  11     5220.05     5348.50     81.57 o 
 -15   1  11      824.27      886.54     25.03 o 
 -13   1  11        5.14        5.41      7.63 o 
 -11   1  11       51.91       50.96      9.42 o 
  -9   1  11       12.76       29.51      7.95 o 
  -7   1  11      305.90      330.71     14.93 o 
  -5   1  11       80.84       91.37     17.65 o 
  -3   1  11       11.86        0.00      8.33 o 
  -1   1  11     1920.07     1929.81     38.65 o 
   1   1  11      499.94      515.92     26.65 o 
   3   1  11      107.15       90.09     14.32 o 
   5   1  11      136.56      140.90     21.07 o 
   7   1  11       49.35       53.66     19.34 o 
   9   1  11       40.88       16.83     20.10 o 
  11   1  11      314.90      291.07     36.08 o 
  13   1  11       60.32      145.79     33.33 o 
  15   1  11       56.07       54.74     35.67 o 
 -34   2  11        9.93        0.00     32.12 o 
 -32   2  11       43.95       40.85     27.45 o 
 -30   2  11       19.19       23.99     30.56 o 
 -28   2  11      268.82      270.06     38.87 o 
 -26   2  11      157.43       66.59     59.06 o 
 -24   2  11      367.50      310.87     28.51 o 
 -22   2  11     3838.21     3782.75     81.49 o 
 -20   2  11     1560.20     1441.72     40.86 o 
 -18   2  11       73.98       95.40     15.75 o 
 -16   2  11      856.42      806.37     29.40 o 
 -14   2  11      264.92      300.07     16.25 o 
 -12   2  11        5.89        9.81      8.05 o 
 -10   2  11      248.25      279.50     15.91 o 
  -8   2  11       63.86       66.84     11.00 o 
  -6   2  11       33.07       38.36     11.26 o 
  -4   2  11      833.79      919.35     30.46 o 
  -2   2  11       96.05       96.15     13.77 o 
   0   2  11     1077.90     1118.56     33.90 o 
   2   2  11        9.54       22.00     12.54 o 
   4   2  11      391.68      414.86     23.20 o 
   6   2  11     1485.31     1431.87     39.22 o 
   8   2  11      507.78      548.10     33.34 o 
  10   2  11        2.69        0.00     26.74 o 
  12   2  11      386.11      380.50     87.13 o 
  14   2  11       15.61       52.63     40.93 o 
 -33   3  11       21.07       32.63     33.30 o 
 -31   3  11        0.18        0.00     30.30 o 
 -29   3  11        2.95        7.34     26.95 o 
 -27   3  11      803.25      770.65     55.81 o 
 -25   3  11      808.22      809.36     54.87 o 
 -23   3  11     3980.22     4000.51     75.06 o 
 -21   3  11      153.60      203.41     21.42 o 
 -19   3  11      454.07      411.99     25.84 o 
 -17   3  11      661.94      671.98     29.35 o 
 -15   3  11       27.57       39.15     10.25 o 
 -13   3  11      309.09      273.29     15.46 o 
 -11   3  11       24.23       23.50      7.94 o 
  -9   3  11     1448.26     1366.97     62.81 o 
  -7   3  11      428.44      435.54     29.30 o 
  -5   3  11       71.44       82.43     19.31 o 
  -3   3  11       66.58       71.74     18.61 o 
  -1   3  11       47.03       92.20     18.92 o 
   1   3  11       25.74       42.05     19.10 o 
   3   3  11     3732.23     3827.01     86.15 o 
   5   3  11       94.39      109.24     20.01 o 
   7   3  11      708.99      712.76     40.17 o 
   9   3  11       45.27       31.85     26.67 o 
  11   3  11       15.25        0.00     69.00 o 
  13   3  11       10.54        0.00     89.46 o 
 -32   4  11       29.64        0.00     29.28 o 
 -30   4  11       94.88      151.48     36.27 o 
 -28   4  11      389.82      310.55     42.15 o 
 -26   4  11     1189.73     1103.88     48.35 o 
 -24   4  11     1264.97     1371.85     51.29 o 
 -22   4  11        0.41        0.00     15.65 o 
 -20   4  11       79.65       94.60     18.64 o 
 -18   4  11        0.05        0.00     13.05 o 
 -16   4  11      611.34      567.45     30.97 o 
 -14   4  11      380.48      430.90     26.99 o 
 -12   4  11        0.42       28.74     12.63 o 
 -10   4  11      103.42      114.79     20.72 o 
  -8   4  11        0.12        7.88     15.80 o 
  -6   4  11      333.68      301.65     27.71 o 
  -4   4  11        6.08       27.63     17.25 o 
  -2   4  11       28.34       33.17     19.14 o 
   0   4  11      136.63      177.32     43.72 o 
   2   4  11       34.24       22.03     20.30 o 
   4   4  11     1089.88      920.52     45.56 o 
   6   4  11      251.97      240.31     31.78 o 
   8   4  11       13.77        6.53     20.67 o 
  10   4  11       14.94       21.56     24.32 o 
  12   4  11      118.38       38.98     39.75 o 
 -31   5  11       13.14        0.00     28.08 o 
 -29   5  11       36.05       71.88     23.75 o 
 -27   5  11       24.34       19.79     27.03 o 
 -25   5  11      208.92      270.95     30.67 o 
 -23   5  11      814.61      800.42     41.80 o 
 -21   5  11     1449.52     1506.55     48.27 o 
 -19   5  11      893.51      838.78     49.80 o 
 -17   5  11       34.57       28.16     15.87 o 
 -15   5  11      306.63      314.76     24.67 o 
 -13   5  11     2673.06     2493.43     69.50 o 
 -11   5  11      153.39      130.56     23.45 o 
  -9   5  11       70.08       66.05     20.48 o 
  -7   5  11        4.66        0.00     17.08 o 
  -5   5  11      321.46      246.35     28.33 o 
  -3   5  11     1003.61      963.39     74.64 o 
  -1   5  11      884.72      922.79     85.19 o 
   1   5  11      371.97      348.23     34.10 o 
   3   5  11       75.56       42.84     22.42 o 
   5   5  11      559.16      555.30     43.71 o 
   7   5  11       17.40       30.70     28.05 o 
   9   5  11        1.00        0.00     25.06 o 
  11   5  11      232.85      196.82     36.62 o 
 -30   6  11        7.44        0.00     28.45 o 
 -28   6  11       62.41       39.41     23.53 o 
 -26   6  11       25.57        8.59     20.63 o 
 -24   6  11      162.46      177.06     27.62 o 
 -22   6  11        0.01        0.00     16.20 o 
 -20   6  11      205.86      188.08     29.94 o 
 -18   6  11       66.55      118.57     21.07 o 
 -16   6  11       59.31       46.38     21.32 o 
 -14   6  11      176.52      139.00     61.23 o 
 -12   6  11      613.43      616.06     42.48 o 
 -10   6  11      248.99      273.58     30.74 o 
  -8   6  11       11.78       19.21     20.18 o 
  -6   6  11       15.62       16.34     19.95 o 
  -4   6  11       42.68       37.41     21.97 o 
  -2   6  11      363.22      415.19     55.12 o 
   0   6  11        0.91        8.44     20.50 o 
   2   6  11       26.41       11.42     22.86 o 
   4   6  11      173.34      146.30     31.02 o 
   6   6  11        0.15        0.00     22.95 o 
   8   6  11        8.39        0.00     40.17 o 
  10   6  11        0.49        0.00     30.69 o 
 -27   7  11       23.59       22.69     23.76 o 
 -25   7  11       88.47       93.94     25.50 o 
 -23   7  11       44.20       28.05     20.65 o 
 -21   7  11        7.42       18.47     37.42 o 
 -19   7  11       48.36       21.23     24.47 o 
 -17   7  11        4.86        0.00     21.37 o 
 -15   7  11       32.75       42.42     22.73 o 
 -13   7  11       60.47       44.95     24.35 o 
 -11   7  11       61.48       78.92     24.77 o 
  -9   7  11      157.82      152.66     28.94 o 
  -7   7  11        0.97        0.00     19.63 o 
  -5   7  11       71.61       47.41     32.12 o 
  -3   7  11      279.88      330.51     56.34 o 
  -1   7  11      162.58      126.90     28.83 o 
   1   7  11      116.20      120.37     30.09 o 
   3   7  11        7.48       21.30     37.00 o 
   5   7  11      118.51       47.45     32.96 o 
   7   7  11        7.82        0.00     25.54 o 
 -24   8  11       21.13       22.85     29.14 o 
 -22   8  11      214.75      252.81     40.42 o 
 -20   8  11        5.77       23.81     24.97 o 
 -18   8  11      112.54       87.82     28.59 o 
 -16   8  11        2.15        0.00     21.63 o 
 -14   8  11        0.04        8.90     24.60 o 
 -12   8  11        1.46       10.36     24.71 o 
 -10   8  11       29.91       34.78     24.68 o 
  -8   8  11       47.27       19.03     23.57 o 
  -6   8  11       50.18       44.29     27.40 o 
  -4   8  11        4.75        0.00     25.44 o 
  -2   8  11      132.66      171.09     34.31 o 
   0   8  11      225.07      228.09     37.48 o 
   2   8  11       71.47       70.16     30.81 o 
   4   8  11       45.99       46.52     38.38 o 
 -17   9  11       29.93       16.83     42.10 o 
 -15   9  11        7.08       47.36     32.16 o 
 -13   9  11       12.35        2.32     36.84 o 
 -11   9  11        3.86        0.00     30.41 o 
  -9   9  11       21.67        6.17     28.19 o 
  -7   9  11        2.43        0.00     34.01 o 
  -5   9  11       26.66        0.00     29.92 o 
  -3   9  11       36.25       25.24     28.69 o 
  -1   9  11       54.33       37.54     32.58 o 
 -34   0  12       13.39       37.42     49.12 o 
 -32   0  12      120.67       95.90     50.29 o 
 -30   0  12        0.25        0.00     39.76 o 
 -28   0  12       93.15       63.15     43.27 o 
 -26   0  12      120.84       83.03     40.93 o 
 -24   0  12       75.88       49.12     37.42 o 
 -22   0  12       32.44       19.88     31.58 o 
 -20   0  12        6.21       46.78     26.90 o 
 -18   0  12     1549.14     1533.43     55.55 o 
 -16   0  12      166.15      237.04     37.42 o 
 -14   0  12     3188.18     3140.97     73.54 o 
 -12   0  12     1047.55      981.21     33.52 o 
 -10   0  12      772.55      729.00     40.67 o 
  -8   0  12     4903.03     5161.95     96.91 o 
  -6   0  12      942.33     1089.58     65.24 o 
  -4   0  12      584.36      542.97     38.44 o 
  -2   0  12     1080.00     1008.90     51.01 o 
   0   0  12     2922.72     3255.20     96.48 o 
   2   0  12      275.83      294.24     39.18 o 
   4   0  12        0.01       12.90     23.88 o 
   6   0  12       31.24       26.25     25.57 o 
   8   0  12      135.06       96.06     32.03 o 
  10   0  12      260.09      248.11     96.48 o 
  12   0  12     1482.16     1695.73    108.76 o 
  14   0  12       42.30      113.44     49.12 o 
 -35   1  12        0.49        0.81     35.14 o 
 -33   1  12        0.02        0.00     31.00 o 
 -31   1  12      188.75      195.15     40.05 o 
 -29   1  12       62.89       56.41     31.64 o 
 -27   1  12      119.81      109.61     30.56 o 
 -25   1  12     1650.74     1539.72     79.83 o 
 -23   1  12     2148.34     2034.73     58.92 o 
 -21   1  12      297.65      294.89     23.08 o 
 -19   1  12     1083.55     1040.90     34.79 o 
 -17   1  12     1108.51     1150.30     26.92 o 
 -15   1  12       31.93       19.99      9.61 o 
 -13   1  12     1156.65     1181.35     32.43 o 
 -11   1  12      155.01      128.28     11.85 o 
  -9   1  12      590.10      579.59     21.59 o 
  -7   1  12     1610.66     1549.92     38.52 o 
  -5   1  12      805.50      936.86     41.56 o 
  -3   1  12      243.64      271.57     19.67 o 
  -1   1  12       26.91       37.77     15.38 o 
   1   1  12      133.31      150.00     20.09 o 
   3   1  12        0.00        0.00     16.90 o 
   5   1  12      355.78      355.28     28.03 o 
   7   1  12      675.24      774.73     52.51 o 
   9   1  12       47.29       44.41     23.97 o 
  11   1  12      125.75      145.98     45.02 o 
  13   1  12      247.89      214.01     58.47 o 
 -34   2  12        0.82        0.00     32.22 o 
 -32   2  12        8.25        0.00     64.91 o 
 -30   2  12       34.57       43.48     29.77 o 
 -28   2  12      165.27      174.06     34.96 o 
 -26   2  12      109.63      137.98     31.83 o 
 -24   2  12      298.68      311.57     30.07 o 
 -22   2  12     4000.40     3850.35     71.96 o 
 -20   2  12        1.11        3.33     13.06 o 
 -18   2  12     1510.18     1450.75     40.44 o 
 -16   2  12       16.74       15.32      9.44 o 
 -14   2  12       18.51       14.70      9.35 o 
 -12   2  12     3431.22     3262.65     48.37 o 
 -10   2  12       28.72       22.19     10.30 o 
  -8   2  12     1299.08     1333.87     33.76 o 
  -6   2  12       36.93       35.64     10.89 o 
  -4   2  12      127.13      134.56     18.91 o 
  -2   2  12        3.29        0.00     11.77 o 
   0   2  12      577.34      593.88     25.31 o 
   2   2  12       81.33       92.83     17.68 o 
   4   2  12       10.75        0.00     20.24 o 
   6   2  12       28.23       22.37     23.20 o 
   8   2  12      497.42      475.32     55.80 o 
  10   2  12        0.80        0.00     50.29 o 
  12   2  12      465.21      528.60     74.85 o 
 -33   3  12      123.16      198.53     43.27 o 
 -31   3  12      108.47      154.49     38.39 o 
 -29   3  12      278.63      258.28     40.49 o 
 -27   3  12       56.64       79.52     30.60 o 
 -25   3  12      390.58      256.06     74.41 o 
 -23   3  12     1779.36     1675.83     62.28 o 
 -21   3  12      406.71      360.99     26.16 o 
 -19   3  12     2112.00     2070.77     50.36 o 
 -17   3  12     3054.08     3093.47     50.89 o 
 -15   3  12       57.16       34.71     13.48 o 
 -13   3  12      324.72      320.43     27.42 o 
 -11   3  12     1135.02     1118.92     42.33 o 
  -9   3  12      888.20      920.02     39.31 o 
  -7   3  12       54.38       68.34     24.69 o 
  -5   3  12       79.37       74.16     17.90 o 
  -3   3  12      235.79      253.60     25.61 o 
  -1   3  12      106.82      168.62     23.22 o 
   1   3  12       80.22       53.10     22.22 o 
   3   3  12      254.31      284.71     25.64 o 
   5   3  12      152.27      160.55     22.81 o 
   7   3  12      352.35      343.18     49.74 o 
   9   3  12        3.22        0.00     31.85 o 
  11   3  12       61.86       46.26     54.38 o 
 -32   4  12       82.60      121.81     37.10 o 
 -30   4  12        7.03        0.00     28.65 o 
 -28   4  12      258.18      298.72     37.09 o 
 -26   4  12        0.17        1.42     20.11 o 
 -24   4  12       72.24       70.17     21.65 o 
 -22   4  12      893.84      787.86     38.34 o 
 -20   4  12       66.46       50.25     17.55 o 
 -18   4  12       49.08       82.59     17.27 o 
 -16   4  12     1051.80     1097.66     47.26 o 
 -14   4  12     1494.41     1485.60     51.79 o 
 -12   4  12      120.33       94.78     21.22 o 
 -10   4  12        8.07        3.92     16.99 o 
  -8   4  12      841.78      802.37     39.39 o 
  -6   4  12        1.78        4.14     16.10 o 
  -4   4  12       19.40       17.73     17.80 o 
  -2   4  12      241.11      229.74     27.71 o 
   0   4  12       65.74       32.42     20.17 o 
   2   4  12      276.75      204.77     28.33 o 
   4   4  12      597.70      629.56     43.57 o 
   6   4  12       63.65       96.39     21.86 o 
   8   4  12       61.92       34.36     38.93 o 
  10   4  12      271.82      185.92     50.29 o 
 -31   5  12      110.00      118.60     29.00 o 
 -29   5  12        1.00        9.71     20.84 o 
 -27   5  12       90.47       81.19     23.84 o 
 -25   5  12        0.42        4.70     17.70 o 
 -23   5  12        2.73        0.00     18.40 o 
 -21   5  12       51.28       41.70     18.31 o 
 -19   5  12        0.45        7.44     15.68 o 
 -17   5  12      123.89      103.90     24.42 o 
 -15   5  12     1323.97     1295.67     78.54 o 
 -13   5  12      348.12      263.02     29.30 o 
 -11   5  12       37.91        0.00     16.41 o 
  -9   5  12      120.12       90.25     22.77 o 
  -7   5  12        0.78       13.90     18.03 o 
  -5   5  12      210.13      191.74     27.78 o 
  -3   5  12       79.84       57.74     27.19 o 
  -1   5  12       24.44       11.92     21.45 o 
   1   5  12      225.17      212.72     30.00 o 
   3   5  12        8.17        6.13     21.19 o 
   5   5  12       49.97        7.83     30.24 o 
   7   5  12        0.23        3.81     23.62 o 
   9   5  12       22.26       12.04     35.20 o 
 -28   6  12        6.52        1.52     21.51 o 
 -26   6  12       42.86       39.08     22.26 o 
 -24   6  12       50.78       51.96     22.68 o 
 -22   6  12      279.09      203.54     26.63 o 
 -20   6  12       29.55       59.68     34.45 o 
 -18   6  12      190.37      137.54     36.00 o 
 -16   6  12       26.31       23.96     20.53 o 
 -14   6  12       18.01        0.00     32.86 o 
 -12   6  12      184.37      181.53     28.87 o 
 -10   6  12      119.69      106.08     35.91 o 
  -8   6  12        0.49        0.00     26.63 o 
  -6   6  12       78.88       43.56     23.47 o 
  -4   6  12       76.45       43.86     23.69 o 
  -2   6  12       62.78       38.03     34.05 o 
   0   6  12        9.04       16.30     22.76 o 
   2   6  12        0.26        0.00     20.84 o 
   4   6  12        6.37        0.00     20.44 o 
   6   6  12        7.44        0.00     36.48 o 
   8   6  12       87.66       99.79     32.08 o 
 -27   7  12       26.16       45.24     42.10 o 
 -25   7  12        0.86       13.68     26.04 o 
 -23   7  12       34.41       22.81     27.47 o 
 -21   7  12      123.49      116.21     57.30 o 
 -19   7  12        0.01        0.00     39.16 o 
 -17   7  12      129.62      112.15     27.99 o 
 -15   7  12       15.21        0.00     21.37 o 
 -13   7  12        0.49        4.16     20.86 o 
 -11   7  12       19.01       32.89     23.30 o 
  -9   7  12        4.20       20.68     22.80 o 
  -7   7  12       33.63       23.90     21.70 o 
  -5   7  12        1.97        0.01     22.46 o 
  -3   7  12       11.56        0.06     23.79 o 
  -1   7  12        0.08        0.00     22.60 o 
   1   7  12       64.13       40.64     37.69 o 
   3   7  12       16.17       39.96     26.61 o 
   5   7  12       15.93       32.61     46.83 o 
 -22   8  12       20.55       27.89     37.42 o 
 -20   8  12        2.86        0.00     25.21 o 
 -18   8  12        4.02       18.38     25.72 o 
 -16   8  12        3.11        0.00     38.56 o 
 -14   8  12      114.54      149.91     41.12 o 
 -12   8  12       15.92       23.56     26.14 o 
 -10   8  12        6.48        0.00     27.06 o 
  -8   8  12        5.24        0.00     22.15 o 
  -6   8  12       20.91        8.66     25.77 o 
  -4   8  12       43.59       63.93     39.32 o 
  -2   8  12       17.96        0.00     32.53 o 
   0   8  12      102.55       83.06     31.64 o 
 -15   9  12       53.38       39.86     37.51 o 
 -13   9  12       89.63       87.06     32.62 o 
 -11   9  12       97.93      108.06     35.39 o 
  -9   9  12        1.58       24.13     29.67 o 
  -7   9  12        0.55        0.00     24.73 o 
  -5   9  12        0.74       15.20     34.15 o 
 -35   1  13        0.42        0.00     35.53 o 
 -33   1  13        7.73        0.00     33.08 o 
 -31   1  13      126.85       80.65     35.14 o 
 -29   1  13      137.39      118.19     35.14 o 
 -27   1  13       45.56       28.65     28.12 o 
 -25   1  13      499.19      513.17     36.35 o 
 -23   1  13       75.36       74.04     17.39 o 
 -21   1  13     3156.70     3181.92     63.44 o 
 -19   1  13      903.71      948.28     29.89 o 
 -17   1  13      157.56      178.99     14.30 o 
 -15   1  13      513.73      502.05     21.70 o 
 -13   1  13        4.99        3.16      7.49 o 
 -11   1  13      130.84      112.39     14.31 o 
  -9   1  13      166.35      142.01     15.06 o 
  -7   1  13      481.42      525.04     23.64 o 
  -5   1  13       22.21        6.19     13.54 o 
  -3   1  13      174.65      129.29     18.82 o 
  -1   1  13      125.42      103.81     18.62 o 
   1   1  13      226.75      208.72     27.00 o 
   3   1  13        1.78        0.00     15.90 o 
   5   1  13      134.27      161.45     24.66 o 
   7   1  13      209.78      228.84     69.10 o 
   9   1  13       41.17       22.45     33.08 o 
  11   1  13        0.35        0.00     36.25 o 
 -34   2  13        0.81       10.77     29.16 o 
 -32   2  13       28.21        0.00     31.83 o 
 -30   2  13       33.58       30.28     31.83 o 
 -28   2  13        0.23        0.00     28.07 o 
 -26   2  13     1192.12     1255.43     61.57 o 
 -24   2  13      284.06      278.25     25.05 o 
 -22   2  13      232.02      273.66     23.88 o 
 -20   2  13      133.58      151.80     16.34 o 
 -18   2  13      800.52      816.19     34.39 o 
 -16   2  13       13.38        7.74     10.19 o 
 -14   2  13      189.75      159.86     16.04 o 
 -12   2  13      132.81      137.91     14.97 o 
 -10   2  13       11.76        4.65     10.69 o 
  -8   2  13       48.13       25.54     14.99 o 
  -6   2  13     1253.73     1318.60     44.52 o 
  -4   2  13     4015.03     3985.58     82.91 o 
  -2   2  13      497.01      487.89     37.65 o 
   0   2  13      361.18      350.30     33.27 o 
   2   2  13      224.67      165.49     28.72 o 
   4   2  13      249.71      245.71     32.47 o 
   6   2  13       78.52       51.68     26.81 o 
   8   2  13       86.72       41.78     56.13 o 
  10   2  13        2.55        0.00     35.50 o 
 -33   3  13      255.57      230.29     45.89 o 
 -31   3  13        8.11        6.03     31.29 o 
 -29   3  13       10.40        0.00     25.21 o 
 -27   3  13      662.03      770.45     45.24 o 
 -25   3  13        0.05        8.22     17.88 o 
 -23   3  13     1844.13     1901.14     51.52 o 
 -21   3  13      674.21      576.33     31.84 o 
 -19   3  13       10.37        0.00     15.07 o 
 -17   3  13       77.49       95.88     20.12 o 
 -15   3  13      357.25      350.84     30.43 o 
 -13   3  13     1329.74     1243.15     47.23 o 
 -11   3  13     2401.06     2304.19     78.48 o 
  -9   3  13       75.81      105.94     19.63 o 
  -7   3  13        8.98        0.00     14.27 o 
  -5   3  13      103.80       71.52     20.14 o 
  -3   3  13      252.24      296.26     28.25 o 
  -1   3  13     1178.38     1176.36     52.68 o 
   1   3  13      162.05      186.88     38.69 o 
   3   3  13       19.82        6.29     22.15 o 
   5   3  13       45.23       65.52     26.45 o 
   7   3  13        2.14        0.00     35.41 o 
   9   3  13       52.73       31.64     38.66 o 
 -32   4  13       99.67      136.25     29.76 o 
 -30   4  13        4.04        0.00     21.41 o 
 -28   4  13       40.33       91.41     25.61 o 
 -26   4  13      182.28      189.75     27.07 o 
 -24   4  13       92.53      125.86     24.05 o 
 -22   4  13        0.07        0.00     18.06 o 
 -20   4  13     2417.28     2332.86     56.17 o 
 -18   4  13        6.09        0.00     17.91 o 
 -16   4  13     1010.45      852.02     62.72 o 
 -14   4  13      765.75      719.64     39.66 o 
 -12   4  13        3.10        0.00     20.19 o 
 -10   4  13      173.90       90.91     34.80 o 
  -8   4  13      262.65      215.23     26.90 o 
  -6   4  13       12.24       13.11     19.08 o 
  -4   4  13       95.49       98.79     23.36 o 
  -2   4  13      386.53      397.82     39.65 o 
   0   4  13      480.62      401.90     37.12 o 
   2   4  13      105.05       63.74     24.10 o 
   4   4  13       64.71       40.51     26.81 o 
   6   4  13       65.52       42.71     38.59 o 
   8   4  13       41.01        0.00     52.63 o 
 -31   5  13       27.02       43.23     24.58 o 
 -29   5  13        3.22        0.00     21.63 o 
 -27   5  13       13.81       33.81     24.00 o 
 -25   5  13       20.35       67.19     21.95 o 
 -23   5  13       41.69        0.04     46.78 o 
 -21   5  13      240.59      231.74     69.23 o 
 -19   5  13      757.31      758.27     65.16 o 
 -17   5  13      516.71      504.17     67.78 o 
 -15   5  13       81.32       74.73     22.69 o 
 -13   5  13        1.11        8.84     19.00 o 
 -11   5  13       21.85        0.00     23.08 o 
  -9   5  13       27.24        8.60     31.88 o 
  -7   5  13       23.58        3.31     17.96 o 
  -5   5  13      303.28      320.24     52.42 o 
  -3   5  13       90.54       81.16     25.40 o 
  -1   5  13        0.72        0.00     18.50 o 
   1   5  13       95.08      108.03     42.62 o 
   3   5  13       24.20       58.26     27.89 o 
   5   5  13       41.13       43.02     25.65 o 
   7   5  13        7.06        0.00     34.49 o 
 -28   6  13        6.60       25.02     22.42 o 
 -26   6  13        7.64        0.28     25.00 o 
 -24   6  13        4.95       17.66     27.48 o 
 -22   6  13        0.06        0.00     19.02 o 
 -20   6  13      119.70      113.98     32.10 o 
 -18   6  13      155.43      103.24     27.76 o 
 -16   6  13      261.25      261.54     32.81 o 
 -14   6  13      112.51      134.36     28.16 o 
 -12   6  13        3.72       14.51     20.09 o 
 -10   6  13        0.01       13.15     20.53 o 
  -8   6  13       46.01       41.03     23.06 o 
  -6   6  13        1.82       15.37     38.28 o 
  -4   6  13      130.54      114.88     27.76 o 
  -2   6  13        2.04        0.00     25.53 o 
   0   6  13        9.14        0.00     21.66 o 
   2   6  13        0.32        0.00     21.22 o 
   4   6  13        7.23       18.79     24.91 o 
 -25   7  13       79.65       82.88     45.02 o 
 -23   7  13        0.56        8.63     25.96 o 
 -21   7  13       52.38       79.75     30.17 o 
 -19   7  13        2.40        0.00     22.02 o 
 -17   7  13       58.29       31.09     26.29 o 
 -15   7  13        7.41        0.00     21.45 o 
 -13   7  13       56.08       69.21     25.21 o 
 -11   7  13       11.68        9.62     24.03 o 
  -9   7  13       19.00        0.00     21.35 o 
  -7   7  13       96.86      125.00     30.31 o 
  -5   7  13       17.06        0.00     20.03 o 
  -3   7  13        3.98        0.00     47.01 o 
  -1   7  13        6.70        0.00     24.24 o 
   1   7  13        0.08        0.00     24.55 o 
   3   7  13       55.21        9.86     54.38 o 
 -20   8  13       11.40        0.00     27.47 o 
 -18   8  13       13.00        0.24     25.08 o 
 -16   8  13        0.01        0.00     25.41 o 
 -14   8  13       56.84       49.99     46.51 o 
 -12   8  13        4.46        0.00     22.88 o 
 -10   8  13        0.07       15.04     25.40 o 
  -8   8  13       45.87       30.45     26.74 o 
  -6   8  13        3.90        2.88     25.06 o 
  -4   8  13        1.39        0.00     24.84 o 
  -2   8  13       35.71        0.00     31.17 o 
 -34   0  14       23.91       15.20     49.12 o 
 -32   0  14       62.46       87.71     51.46 o 
 -30   0  14      134.39      196.47     52.63 o 
 -28   0  14      287.89      349.67     61.98 o 
 -26   0  14      390.85      449.38     35.44 o 
 -24   0  14     1821.65     1925.57     58.80 o 
 -22   0  14      542.46      516.21     89.46 o 
 -20   0  14     1367.28     1221.06     78.87 o 
 -18   0  14     5886.64     5782.20    105.90 o 
 -16   0  14     1400.54     1357.64     59.51 o 
 -14   0  14     6896.79     7040.80    117.15 o 
 -12   0  14     1321.37     1346.41     57.48 o 
 -10   0  14       50.36       25.38     21.35 o 
  -8   0  14      443.72      498.43     43.27 o 
  -6   0  14      837.22     1008.45     54.23 o 
  -4   0  14      173.65      184.64     30.02 o 
  -2   0  14     1493.76     1399.57     64.04 o 
   0   0  14     3741.81     4249.30    117.45 o 
   2   0  14      809.87      860.65     56.72 o 
   4   0  14       84.44       84.55     49.12 o 
   6   0  14       41.44       49.10     31.74 o 
   8   0  14        5.37        0.00     54.97 o 
 -33   1  14        0.91        0.00     32.22 o 
 -31   1  14       37.59       17.45     26.32 o 
 -29   1  14        7.76        7.87     33.33 o 
 -27   1  14      296.53      226.24     30.02 o 
 -25   1  14       47.97       58.87     18.44 o 
 -23   1  14     1430.11     1373.03     38.07 o 
 -21   1  14     3248.94     3242.72     57.10 o 
 -19   1  14     2708.39     2731.24     49.79 o 
 -17   1  14      857.28      777.73     27.48 o 
 -15   1  14     1604.40     1609.32     43.38 o 
 -13   1  14      693.88      674.63     28.82 o 
 -11   1  14     1540.90     1430.28     43.72 o 
  -9   1  14      229.82      215.65     22.96 o 
  -7   1  14      966.75     1025.87     37.59 o 
  -5   1  14      151.44      160.02     20.09 o 
  -3   1  14        2.54        0.00     14.87 o 
  -1   1  14       15.91       43.60     22.18 o 
   1   1  14        1.34        2.32     20.43 o 
   3   1  14        5.62        0.00     21.41 o 
   5   1  14      175.77      168.52     31.70 o 
   7   1  14       16.37        0.00     29.20 o 
   9   1  14       15.46        0.00     66.07 o 
 -34   2  14       81.61      110.05     33.25 o 
 -32   2  14       48.81       37.11     36.25 o 
 -30   2  14        0.86        0.00     30.41 o 
 -28   2  14        1.16        2.50     20.38 o 
 -26   2  14      955.25      969.10     50.13 o 
 -24   2  14       13.38       39.55     17.49 o 
 -22   2  14       17.17       34.16     13.91 o 
 -20   2  14      309.26      363.65     22.06 o 
 -18   2  14       12.33        9.70     15.96 o 
 -16   2  14       23.19       66.10     19.32 o 
 -14   2  14     8868.89     9283.05    152.29 o 
 -12   2  14     3778.31     3666.73     79.64 o 
 -10   2  14       26.35        8.24     14.38 o 
  -8   2  14      444.43      496.42     37.91 o 
  -6   2  14        8.37        0.00     23.79 o 
  -4   2  14       10.23        9.91     19.47 o 
  -2   2  14        9.28        0.00     19.54 o 
   0   2  14       18.89       41.12     22.61 o 
   2   2  14      405.48      330.37     48.38 o 
   4   2  14      383.19      358.48     39.84 o 
   6   2  14      124.01      166.44     33.58 o 
   8   2  14        0.35        0.00     48.53 o 
 -33   3  14       65.81      110.05     43.86 o 
 -31   3  14        6.88        8.91     21.81 o 
 -29   3  14       41.26       31.42     23.18 o 
 -27   3  14       31.78        6.86     21.19 o 
 -25   3  14      234.68      191.73     24.20 o 
 -23   3  14       30.60       46.20     17.65 o 
 -21   3  14      179.01      159.71     25.49 o 
 -19   3  14       68.26       45.41     18.98 o 
 -17   3  14      786.26      785.32     43.97 o 
 -15   3  14       98.56      102.08     20.94 o 
 -13   3  14     1060.11     1093.61     45.86 o 
 -11   3  14      745.79      692.40     59.28 o 
  -9   3  14       48.18       71.15     19.66 o 
  -7   3  14      169.04      126.86     22.29 o 
  -5   3  14        0.15        1.18     15.89 o 
  -3   3  14      283.61      283.38     58.47 o 
  -1   3  14      189.51      175.46     38.51 o 
   1   3  14       24.22       61.30     28.55 o 
   3   3  14      172.27      127.36     30.46 o 
   5   3  14      174.04      140.56     31.24 o 
   7   3  14       75.19       30.55     98.82 o 
 -32   4  14        0.08        0.00     22.72 o 
 -30   4  14        6.25        5.82     23.23 o 
 -28   4  14        9.07       36.60     22.31 o 
 -26   4  14      253.91      312.39     32.46 o 
 -24   4  14        6.15        0.00     19.89 o 
 -22   4  14      372.59      376.24     40.32 o 
 -20   4  14       73.41       83.59     23.23 o 
 -18   4  14      133.30      157.35     31.58 o 
 -16   4  14      122.54       88.86     25.08 o 
 -14   4  14       21.57        0.17     16.84 o 
 -12   4  14      365.72      276.70     30.09 o 
 -10   4  14      121.54      113.74     24.33 o 
  -8   4  14      162.52      160.57     25.94 o 
  -6   4  14      133.93      125.96     30.79 o 
  -4   4  14        0.02       24.69     18.30 o 
  -2   4  14       12.41       22.44     21.55 o 
   0   4  14       41.64        0.00     31.14 o 
   2   4  14       43.55       54.09     36.10 o 
   4   4  14      184.13      174.43     54.54 o 
   6   4  14       19.87       15.65     37.74 o 
 -29   5  14        5.71        0.00     24.41 o 
 -27   5  14       43.80       20.84     26.95 o 
 -25   5  14        0.77        0.00     31.58 o 
 -23   5  14      368.15      334.21     36.56 o 
 -21   5  14       21.17        0.00     21.27 o 
 -19   5  14        8.76        0.00     31.24 o 
 -17   5  14      179.32      186.59     35.41 o 
 -15   5  14      233.53      255.46     31.59 o 
 -13   5  14      118.02       58.10     21.76 o 
 -11   5  14        4.08        0.00     21.24 o 
  -9   5  14       20.88       13.38     19.95 o 
  -7   5  14        3.97        1.65     19.07 o 
  -5   5  14       59.64       63.14     23.75 o 
  -3   5  14       65.66       41.46     21.05 o 
  -1   5  14        9.74        0.00     21.99 o 
   1   5  14       97.02      119.38     27.99 o 
   3   5  14       86.92       50.99     44.44 o 
   5   5  14        0.14        0.00     71.34 o 
 -28   6  14       85.70       38.59     47.95 o 
 -26   6  14        2.80        0.00     25.26 o 
 -24   6  14        8.80        0.00     22.64 o 
 -22   6  14       71.51       51.00     27.67 o 
 -20   6  14      120.42       87.66     28.16 o 
 -18   6  14      166.96      169.14     31.19 o 
 -16   6  14      122.58      111.61     28.59 o 
 -14   6  14       38.98       32.43     23.11 o 
 -12   6  14       42.23       48.64     23.70 o 
 -10   6  14       72.65       65.15     25.14 o 
  -8   6  14       15.30       12.10     23.89 o 
  -6   6  14        5.54        5.66     22.21 o 
  -4   6  14        3.04        0.00     29.12 o 
  -2   6  14        5.68        0.00     48.72 o 
   0   6  14        0.06        0.00     23.21 o 
   2   6  14        0.01        0.00     23.14 o 
 -23   7  14        3.92        5.43     26.11 o 
 -21   7  14       50.47       44.00     57.89 o 
 -19   7  14        3.83        0.00     22.51 o 
 -17   7  14       28.63       36.97     25.56 o 
 -15   7  14      106.26      117.28     30.92 o 
 -13   7  14       63.35       67.37     28.39 o 
 -11   7  14        6.55        0.00     30.46 o 
  -9   7  14        0.08        1.99     23.74 o 
  -7   7  14        0.00        0.00     26.41 o 
  -5   7  14       31.30        0.00     29.33 o 
  -3   7  14        3.98        0.00     24.49 o 
  -1   7  14       38.64       69.77     30.99 o 
 -18   8  14        0.22        0.00     26.02 o 
 -16   8  14       28.14        3.86     27.31 o 
 -14   8  14       20.28        0.00     24.78 o 
 -12   8  14       11.64        0.00     25.24 o 
 -10   8  14       15.77        5.70     39.73 o 
  -8   8  14        0.34        0.00     23.82 o 
  -6   8  14       10.14       43.48     37.78 o 
 -33   1  15      117.82       95.49     49.70 o 
 -31   1  15       23.53       21.91     31.77 o 
 -29   1  15       55.59       57.40     23.21 o 
 -27   1  15        7.46        7.84     17.43 o 
 -25   1  15       18.31       10.81     13.52 o 
 -23   1  15      130.42      106.23     16.41 o 
 -21   1  15      157.89      173.53     20.16 o 
 -19   1  15       51.44       35.60     14.73 o 
 -17   1  15     1235.93     1255.72     38.29 o 
 -15   1  15     2307.87     2390.15     51.87 o 
 -13   1  15        4.54        1.17     14.91 o 
 -11   1  15     1238.01     1119.56     49.46 o 
  -9   1  15      183.58      215.63     27.68 o 
  -7   1  15      331.44      334.87     31.81 o 
  -5   1  15        3.87       17.95     20.51 o 
  -3   1  15       57.72       44.27     21.87 o 
  -1   1  15       29.58       73.99     24.32 o 
   1   1  15      224.16      206.12     32.45 o 
   3   1  15      106.93       96.53     29.22 o 
   5   1  15       25.94       14.61     27.24 o 
   7   1  15        1.42        0.00     47.36 o 
 -32   2  15        2.80        0.00     24.43 o 
 -30   2  15        0.51        0.00     22.31 o 
 -28   2  15       61.26       81.74     26.01 o 
 -26   2  15        9.32        7.24     18.00 o 
 -24   2  15      234.14      282.13     37.14 o 
 -22   2  15      187.41      211.91     27.28 o 
 -20   2  15      287.99      364.46     31.65 o 
 -18   2  15      319.52      303.48     28.91 o 
 -16   2  15       69.32       81.51     20.38 o 
 -14   2  15     1280.47     1224.32     46.95 o 
 -12   2  15        5.00        0.00     15.49 o 
 -10   2  15     3892.98     3888.99    257.28 o 
  -8   2  15      671.75      700.41     53.39 o 
  -6   2  15       11.46        0.96     18.79 o 
  -4   2  15       78.11       85.42     24.85 o 
  -2   2  15       71.70       93.66     26.30 o 
   0   2  15      167.69      140.23     31.45 o 
   2   2  15        0.35        0.00     22.71 o 
   4   2  15      166.20      163.54     32.79 o 
   6   2  15       62.51       42.77     38.72 o 
 -31   3  15        9.09        0.00     23.87 o 
 -29   3  15       43.07       36.20     23.72 o 
 -27   3  15      253.74      292.17     33.04 o 
 -25   3  15      547.97      557.07     54.21 o 
 -23   3  15      478.15      532.38     39.80 o 
 -21   3  15      356.48      361.94     37.35 o 
 -19   3  15     1998.34     2222.09     67.83 o 
 -17   3  15      420.70      425.10     37.62 o 
 -15   3  15      495.20      518.64     36.69 o 
 -13   3  15      733.80      669.54     41.18 o 
 -11   3  15      179.77      249.94     34.10 o 
  -9   3  15      325.09      344.70     30.84 o 
  -7   3  15        7.69        0.00     39.76 o 
  -5   3  15      171.44      220.84     39.89 o 
  -3   3  15      105.23       55.45     31.52 o 
  -1   3  15      206.12      159.60     30.13 o 
   1   3  15       72.96       94.43     40.73 o 
   3   3  15        3.65        0.00     23.84 o 
   5   3  15       43.02        0.00     36.10 o 
 -30   4  15      197.93      192.67     61.40 o 
 -28   4  15      117.70      182.23     88.88 o 
 -26   4  15       10.39        0.00     37.42 o 
 -24   4  15      309.91      355.36     35.76 o 
 -22   4  15      114.53      108.23     26.30 o 
 -20   4  15        0.41        0.00     19.14 o 
 -18   4  15       21.50        5.00     18.88 o 
 -16   4  15        5.82        7.25     19.50 o 
 -14   4  15      120.15      145.58     24.94 o 
 -12   4  15     1714.11     1610.23     57.71 o 
 -10   4  15      777.43      784.43     44.14 o 
  -8   4  15       14.37       36.82     19.56 o 
  -6   4  15       15.64        9.60     18.79 o 
  -4   4  15      354.19      256.15     45.50 o 
  -2   4  15      102.57       96.07     36.29 o 
   0   4  15       58.37       54.41     40.93 o 
   2   4  15       23.06       11.72     24.81 o 
   4   4  15        0.29        0.00     37.42 o 
 -29   5  15       35.08       23.89     49.12 o 
 -27   5  15        2.08        5.04     25.85 o 
 -25   5  15      156.78      177.86     35.79 o 
 -23   5  15        0.23        0.00     31.29 o 
 -21   5  15       42.22       60.50     24.62 o 
 -19   5  15       20.93        0.00     19.60 o 
 -17   5  15      176.17      141.13     26.93 o 
 -15   5  15        0.46        0.00     18.79 o 
 -13   5  15      404.71      423.63     71.88 o 
 -11   5  15        4.07        2.81     20.51 o 
  -9   5  15      332.36      350.19     35.41 o 
  -7   5  15      231.20      196.98     30.57 o 
  -5   5  15       18.54       45.10     23.61 o 
  -3   5  15        0.38        0.00     20.39 o 
  -1   5  15        4.14        0.00     28.11 o 
   1   5  15        1.89        0.00     64.32 o 
 -26   6  15        5.82        0.00     32.75 o 
 -24   6  15        1.80        7.54     25.57 o 
 -22   6  15       58.33       38.55     27.56 o 
 -20   6  15        8.60        0.00     22.57 o 
 -18   6  15      310.39      305.45     47.36 o 
 -16   6  15       23.23        0.00     21.62 o 
 -14   6  15       21.80       22.16     22.90 o 
 -12   6  15       73.33       49.06     30.58 o 
 -10   6  15      114.49       59.47     36.62 o 
  -8   6  15      109.55       68.55     26.30 o 
  -6   6  15       91.73       85.84     33.24 o 
  -4   6  15       34.26       16.19     36.98 o 
  -2   6  15        0.06       10.90     24.06 o 
   0   6  15        8.91        0.00     39.84 o 
 -21   7  15       19.17        0.00     38.84 o 
 -19   7  15       28.06       43.67     29.41 o 
 -17   7  15       77.48        0.00     43.51 o 
 -15   7  15       59.59       73.83     41.31 o 
 -13   7  15      244.63      299.27     65.85 o 
 -11   7  15        1.29        0.00     21.80 o 
  -9   7  15       25.89        0.00     23.58 o 
  -7   7  15        2.30        0.00     22.36 o 
  -5   7  15      106.92      138.20     42.22 o 
 -32   0  16       41.90      105.25     56.13 o 
 -30   0  16       38.61       22.38     25.74 o 
 -28   0  16        7.65        0.00     17.98 o 
 -26   0  16       16.28       11.02     23.32 o 
 -24   0  16     1976.73     2082.19     64.57 o 
 -22   0  16       21.83       24.35     30.99 o 
 -20   0  16      481.06      394.52     39.34 o 
 -18   0  16      577.61      722.11     76.60 o 
 -16   0  16     1056.12     1047.88     57.48 o 
 -14   0  16       38.81       63.90     53.80 o 
 -12   0  16     2364.02     2227.53     78.84 o 
 -10   0  16      132.25       91.25     27.25 o 
  -8   0  16     2485.80     2462.19    116.95 o 
  -6   0  16     2401.39     2585.69    149.69 o 
  -4   0  16      895.58      734.43     87.71 o 
  -2   0  16        3.63       17.54     43.27 o 
   0   0  16        0.07       10.53     49.12 o 
   2   0  16       34.60        0.00     54.97 o 
   4   0  16      597.90      472.47     83.03 o 
 -33   1  16        1.59        0.00     23.41 o 
 -31   1  16      531.83      594.24     38.74 o 
 -29   1  16       80.15      114.17     21.14 o 
 -27   1  16       59.31       56.94     19.79 o 
 -25   1  16      220.33      241.37     25.21 o 
 -23   1  16       41.65       81.45     21.80 o 
 -21   1  16      272.96      293.27     29.04 o 
 -19   1  16      901.11      992.99     44.47 o 
 -17   1  16     3537.48     3450.67    104.77 o 
 -15   1  16      481.93      511.77     45.23 o 
 -13   1  16      937.74      899.76     47.58 o 
 -11   1  16     2766.93     2749.98     78.29 o 
  -9   1  16      363.26      333.57     32.86 o 
  -7   1  16      156.87      165.14     28.20 o 
  -5   1  16      644.90      652.36     90.09 o 
  -3   1  16        5.18        2.03     22.01 o 
  -1   1  16      155.55      113.08     28.35 o 
   1   1  16        0.64        0.00     25.40 o 
   3   1  16        2.78        0.00     35.40 o 
   5   1  16       19.49        0.00     39.46 o 
 -32   2  16      212.79      245.27     47.34 o 
 -30   2  16        4.31        3.29     22.70 o 
 -28   2  16        3.55       22.51     22.88 o 
 -26   2  16      142.49      191.58     28.21 o 
 -24   2  16        6.81       23.38     20.50 o 
 -22   2  16      194.24      183.49     26.87 o 
 -20   2  16       11.01        2.45     17.91 o 
 -18   2  16       16.86        0.00     15.40 o 
 -16   2  16       72.18       81.12     23.60 o 
 -14   2  16      517.81      469.25     46.86 o 
 -12   2  16      226.61      243.39     37.34 o 
 -10   2  16      294.40      287.54     39.54 o 
  -8   2  16      581.59      589.84     43.67 o 
  -6   2  16       10.22        3.84     21.42 o 
  -4   2  16       69.05       70.24     25.63 o 
  -2   2  16       34.32       17.64     23.87 o 
   0   2  16      229.55      149.10     31.21 o 
   2   2  16       44.57       33.50     27.79 o 
   4   2  16      122.58      106.81     34.03 o 
 -31   3  16        2.55        0.00     27.46 o 
 -29   3  16       34.61       26.02     29.82 o 
 -27   3  16       10.57        3.47     24.73 o 
 -25   3  16      160.68      182.33     29.42 o 
 -23   3  16       52.21       79.04     24.14 o 
 -21   3  16      339.88      404.97     36.30 o 
 -19   3  16       20.22       20.29     19.93 o 
 -17   3  16      426.58      402.21     34.43 o 
 -15   3  16      411.93      387.59     34.20 o 
 -13   3  16        4.09        0.00     17.96 o 
 -11   3  16      602.41      596.46     53.11 o 
  -9   3  16        2.22        2.44     27.44 o 
  -7   3  16      503.40      509.17     53.11 o 
  -5   3  16      130.89      100.48     35.64 o 
  -3   3  16        0.20        0.00     23.62 o 
  -1   3  16      170.68      175.49     46.88 o 
   1   3  16       16.45        0.00     24.24 o 
   3   3  16        2.08       17.90     28.40 o 
 -30   4  16      222.17      296.65     44.92 o 
 -28   4  16        1.78        0.00     25.57 o 
 -26   4  16       57.30       96.21     31.00 o 
 -24   4  16       53.65       65.72     25.38 o 
 -22   4  16       33.32        4.11     22.41 o 
 -20   4  16       30.43        0.00     21.92 o 
 -18   4  16       38.21       27.51     22.54 o 
 -16   4  16       18.45       32.32     42.27 o 
 -14   4  16       50.56       57.41     22.28 o 
 -12   4  16      808.05      720.58     46.26 o 
 -10   4  16       85.35      112.95     25.50 o 
  -8   4  16      100.77       50.60     33.96 o 
  -6   4  16      191.64      120.92     50.87 o 
  -4   4  16        3.62        0.00     30.39 o 
  -2   4  16       27.56        0.00     30.33 o 
   0   4  16        9.44       55.49     30.45 o 
   2   4  16       17.62       32.50     29.56 o 
 -27   5  16       67.64       64.91     32.25 o 
 -25   5  16       51.60      113.55     34.13 o 
 -23   5  16      442.00      526.20     55.67 o 
 -21   5  16       16.96        0.00     21.31 o 
 -19   5  16        0.16        0.00     21.91 o 
 -17   5  16       16.03        0.00     21.34 o 
 -15   5  16       66.97       87.40     25.19 o 
 -13   5  16        5.42       22.51     22.12 o 
 -11   5  16      221.92      244.68     32.56 o 
  -9   5  16      153.29      138.30     33.56 o 
  -7   5  16        5.37        0.00     28.95 o 
  -5   5  16        0.03        0.00     33.14 o 
  -3   5  16        1.04        0.00     33.77 o 
  -1   5  16      207.35      227.11     52.57 o 
 -24   6  16       29.50       43.86     29.77 o 
 -22   6  16       80.36       15.80     26.25 o 
 -20   6  16      315.82      343.23     62.99 o 
 -18   6  16        5.05        0.00     21.97 o 
 -16   6  16       57.92       44.09     26.93 o 
 -14   6  16      259.62      329.98     46.35 o 
 -12   6  16       42.12        0.00     31.14 o 
 -10   6  16       10.92        7.84     23.43 o 
  -8   6  16        0.77       24.11     45.86 o 
  -6   6  16       15.41        0.00     24.81 o 
  -4   6  16        0.48        0.00     40.93 o 
 -19   7  16       91.12       28.69     61.98 o 
 -17   7  16        0.16        0.00     38.82 o 
 -15   7  16       54.91       38.62     27.79 o 
 -13   7  16      187.05      210.09     37.22 o 
 -11   7  16        4.55       12.87     26.47 o 
 -31   1  17       88.85       62.33     27.32 o 
 -29   1  17       27.15        5.36     24.88 o 
 -27   1  17      418.57      468.85     38.87 o 
 -25   1  17      159.43      187.86     28.29 o 
 -23   1  17      419.80      379.81     42.94 o 
 -21   1  17        8.24        0.00     22.70 o 
 -19   1  17      195.40      234.46     36.84 o 
 -17   1  17       40.38       43.24     20.55 o 
 -15   1  17      216.76      237.20     29.64 o 
 -13   1  17      192.90      172.84     27.70 o 
 -11   1  17        0.89        0.00     18.00 o 
  -9   1  17      283.05      242.99     33.02 o 
  -7   1  17      112.21       67.66     24.92 o 
  -5   1  17       21.85       20.39     24.31 o 
  -3   1  17      202.04      243.25     47.77 o 
  -1   1  17      427.82      371.87     80.11 o 
   1   1  17        0.03        0.00     39.22 o 
 -30   2  17        1.01        0.00     23.72 o 
 -28   2  17       81.89      120.88     32.95 o 
 -26   2  17      130.55      191.00     42.26 o 
 -24   2  17        1.70        0.00     18.79 o 
 -22   2  17      400.92      439.94     36.72 o 
 -20   2  17      176.74      175.89     35.38 o 
 -18   2  17      491.38      447.05     46.92 o 
 -16   2  17       34.21       15.15     26.37 o 
 -14   2  17       44.55       44.74     57.89 o 
 -12   2  17      235.07      228.14     37.65 o 
 -10   2  17      126.95       96.39     25.94 o 
  -8   2  17       43.06       24.81     23.82 o 
  -6   2  17      544.31      519.50     43.43 o 
  -4   2  17       32.65       25.32     26.37 o 
  -2   2  17        1.05       17.59     26.43 o 
   0   2  17       32.60        0.00     35.69 o 
 -29   3  17       43.37       51.92     30.80 o 
 -27   3  17      118.34      155.59     59.06 o 
 -25   3  17       34.93       18.50     22.30 o 
 -23   3  17      206.25      162.71     29.61 o 
 -21   3  17       59.50       47.34     24.04 o 
 -19   3  17      365.66      389.16     36.72 o 
 -17   3  17       18.06       19.77     29.41 o 
 -15   3  17      284.75      264.60     46.19 o 
 -13   3  17      842.43      951.23     86.54 o 
 -11   3  17      270.61      268.33     42.35 o 
  -9   3  17       42.13        8.57     30.62 o 
  -7   3  17      253.49      262.97     44.65 o 
  -5   3  17      286.72      314.52     38.08 o 
  -3   3  17      258.60      253.22     37.01 o 
  -1   3  17       10.56        2.51     30.00 o 
 -28   4  17       48.71       73.41     31.97 o 
 -26   4  17      203.66      200.63     38.13 o 
 -24   4  17       88.51      122.84     29.79 o 
 -22   4  17       41.74       42.24     24.62 o 
 -20   4  17       13.48        0.00     20.48 o 
 -18   4  17        7.06       14.08     20.06 o 
 -16   4  17      253.91      231.59     32.35 o 
 -14   4  17        2.39        0.00     26.33 o 
 -12   4  17      272.72      287.86     47.71 o 
 -10   4  17       66.18       40.93     33.25 o 
  -8   4  17      298.76      364.98     50.77 o 
  -6   4  17       11.26        0.00     30.98 o 
  -4   4  17        3.54        0.00     30.12 o 
  -2   4  17       34.34       24.90     29.08 o 
 -25   5  17      317.93      358.79     47.96 o 
 -23   5  17       40.67       59.43     28.40 o 
 -21   5  17       11.73        0.00     23.15 o 
 -19   5  17       40.45       33.60     33.00 o 
 -17   5  17       79.01       85.60     31.75 o 
 -15   5  17        1.37        2.29     29.76 o 
 -13   5  17        0.49        0.00     28.19 o 
 -11   5  17       47.26       51.92     36.98 o 
  -9   5  17       38.77        9.17     53.21 o 
  -7   5  17        1.03        0.00     35.20 o 
  -5   5  17       37.00        0.00     38.61 o 
 -20   6  17       18.73        5.08     26.75 o 
 -18   6  17        0.12        0.00     23.70 o 
 -16   6  17       31.79        0.00     25.53 o 
 -14   6  17        2.01        0.18     24.18 o 
 -12   6  17      154.66      131.50     53.08 o 
 -10   6  17       63.82       41.71     28.44 o 
 -28   0  18      308.67      341.48     67.83 o 
 -26   0  18        8.94       15.20     39.76 o 
 -24   0  18       78.75       88.88     46.78 o 
 -22   0  18        1.45        0.00     32.75 o 
 -20   0  18       11.28       91.22     44.44 o 
 -18   0  18     1173.30     1392.84    113.44 o 
 -16   0  18      282.87      251.44     59.64 o 
 -14   0  18     2201.70     2399.75    148.52 o 
 -12   0  18       83.07      180.10     53.80 o 
 -10   0  18       83.49       95.90     51.46 o 
  -8   0  18        1.96       29.24     47.95 o 
  -6   0  18       32.47        0.00     47.95 o 
  -4   0  18      398.59      431.53     81.86 o 
  -2   0  18      123.11      191.79     67.83 o 
 -31   1  18       69.71      102.98     29.23 o 
 -29   1  18        0.78       55.64     26.69 o 
 -27   1  18      311.81      394.37     37.75 o 
 -25   1  18      287.85      327.92     35.27 o 
 -23   1  18       70.19       75.69     24.60 o 
 -21   1  18      309.83      268.03     32.51 o 
 -19   1  18      249.39      242.66     31.43 o 
 -17   1  18       18.98       28.55     22.51 o 
 -15   1  18       51.84       45.26     22.79 o 
 -13   1  18      212.12      152.31     38.76 o 
 -11   1  18       29.63       39.10     31.13 o 
  -9   1  18      125.54       68.17     34.96 o 
  -7   1  18        6.18        0.00     29.77 o 
  -5   1  18       49.20       18.46     34.26 o 
  -3   1  18      105.89       70.75     40.73 o 
  -1   1  18      305.88      314.55     57.43 o 
 -30   2  18       75.25      116.50     34.61 o 
 -28   2  18       53.68       33.79     32.22 o 
 -26   2  18        7.21        5.77     22.93 o 
 -24   2  18       97.56       96.75     33.42 o 
 -22   2  18       45.98       45.16     29.17 o 
 -20   2  18      458.38      502.41     54.96 o 
 -18   2  18       22.32       14.72     26.83 o 
 -16   2  18       29.29        0.00     24.51 o 
 -14   2  18      296.20      326.31     44.06 o 
 -12   2  18       67.24       90.74     26.94 o 
 -10   2  18      339.10      332.66     36.82 o 
  -8   2  18      209.54      209.98     33.71 o 
  -6   2  18      224.39      248.93     36.60 o 
  -4   2  18      104.98      143.47     32.39 o 
  -2   2  18      141.27      146.60     50.29 o 
 -27   3  18        1.05        0.00     30.70 o 
 -25   3  18        0.68        0.00     21.34 o 
 -23   3  18       31.38       24.82     24.32 o 
 -21   3  18        6.37        8.87     29.57 o 
 -19   3  18       10.47        0.00     25.69 o 
 -17   3  18      165.20      165.52     39.37 o 
 -15   3  18      423.52      512.92     54.97 o 
 -13   3  18       28.21        0.00     28.99 o 
 -11   3  18      149.86      152.82     61.40 o 
  -9   3  18      280.12      320.67     48.44 o 
  -7   3  18        0.77        0.00     29.04 o 
  -5   3  18        4.35        0.00     46.71 o 
 -26   4  18       15.57       18.31     41.80 o 
 -24   4  18      110.85      150.62     40.30 o 
 -22   4  18       17.49        0.00     21.95 o 
 -20   4  18       12.05        0.00     21.52 o 
 -18   4  18       40.86        0.00     35.67 o 
 -16   4  18        4.41       16.89     52.63 o 
 -14   4  18        8.19        9.65     33.09 o 
 -12   4  18      499.14      585.76    112.27 o 
 -10   4  18       33.42        0.00     32.09 o 
  -8   4  18       98.95       86.77     39.49 o 
  -6   4  18       11.97        0.00     42.69 o 
 -23   5  18       39.94       34.20     71.05 o 
 -21   5  18      124.04      107.53     30.67 o 
 -19   5  18      131.21      120.06     34.36 o 
 -17   5  18        0.16        0.00     25.03 o 
 -15   5  18       20.16       11.64     35.77 o 
 -13   5  18       79.00      109.46     40.55 o 
 -11   5  18      132.67      116.82     50.87 o 
  -9   5  18       13.73        0.00     39.18 o 
 -27   1  19       29.12       35.67     34.50 o 
 -25   1  19       34.49       37.06     32.12 o 
 -23   1  19       63.86       42.49     32.12 o 
 -21   1  19       18.48       53.50     32.58 o 
 -19   1  19        0.57       10.86     28.31 o 
 -17   1  19       11.45        0.00     29.35 o 
 -15   1  19      143.89      135.16     39.59 o 
 -13   1  19        2.73       26.57     30.35 o 
 -11   1  19      162.52      178.43     43.73 o 
  -9   1  19        0.16        0.00     31.00 o 
  -7   1  19       54.09       60.88     39.79 o 
  -5   1  19      122.64       77.42     42.94 o 
 -28   2  19       20.37       47.33     32.83 o 
 -26   2  19        6.75        5.30     27.44 o 
 -24   2  19      310.30      355.26     47.35 o 
 -22   2  19      111.67      127.92     37.65 o 
 -20   2  19      176.73      176.77     39.34 o 
 -18   2  19       39.52       19.22     26.02 o 
 -16   2  19       40.85       38.20     24.28 o 
 -14   2  19        1.97       16.47     23.11 o 
 -12   2  19      146.72      219.37     59.64 o 
 -10   2  19       41.01       79.45     38.21 o 
  -8   2  19       41.79       33.45     36.56 o 
  -6   2  19       10.75        0.00     85.96 o 
 -25   3  19       72.28       57.30     36.84 o 
 -23   3  19      432.85      545.11     57.56 o 
 -21   3  19      180.32      142.81     37.83 o 
 -19   3  19       22.11        2.44     78.94 o 
 -17   3  19       26.59        0.00     28.77 o 
 -15   3  19       47.21       24.40     30.45 o 
 -13   3  19       34.04        9.27     32.22 o 
 -11   3  19        2.52       15.72     28.24 o 
  -9   3  19        0.77        0.00     26.18 o 
 -22   4  19       19.86       13.14     33.25 o 
 -20   4  19      132.89      130.92     42.61 o 
 -18   4  19       91.12       78.82     36.98 o 
 -16   4  19      192.15      196.34     47.36 o 
 -14   4  19       25.73        0.00     33.68 o 
 -12   4  19       31.38        0.00     36.10 o 
 -26   0  20      377.56      352.01     72.51 o 
 -24   0  20        2.37        0.00     39.76 o 
 -22   0  20       43.17       53.80     49.12 o 
 -20   0  20        0.99        0.00     35.08 o 
 -18   0  20      225.16      238.57     65.49 o 
 -16   0  20      352.90      313.42     71.34 o 
 -14   0  20        0.03       39.76     52.63 o 
 -12   0  20      104.99       51.46     56.13 o 
 -10   0  20        2.33        4.68     51.46 o 
 -25   1  20        2.98        0.00     32.22 o 
 -23   1  20       22.83       26.94     33.42 o 
 -21   1  20        9.17        0.00     46.78 o 
 -19   1  20       41.50       30.52     34.61 o 
 -17   1  20       66.42       30.90     34.17 o 
 -15   1  20      367.98      402.20     56.60 o 
 -13   1  20      638.55      585.22     65.74 o 
 -11   1  20      174.10      120.04     41.96 o 
 -24   2  20       46.60        0.00     54.97 o 
 -22   2  20       94.20      161.72     42.35 o 
 -20   2  20        0.16       65.23     37.65 o 
 -18   2  20       37.87       34.27     36.23 o 
 -16   2  20        2.55       26.83     33.42 o 
 -14   2  20      177.29      177.51     44.93 o 
 -12   2  20      104.89       83.81     40.18 o 
 -19   3  20       15.17       22.47     50.29 o 
 -17   3  20      103.63       75.59     39.15 o 
                                                 
